# Supplementary material for: Prevalence and determinants of unmet need for family planning among married women in Ghana-a multinomial logistic regression analysis of the GDHS, 2014
Source: Contracept Reprod Med. 2019 Jan 30;4:2. doi: 10.1186/s40834-018-0083-8 (PMC6352348; doi:10.1186/s40834-018-0083-8)
Supplement: Supplementary file 1 — Tabulation of unmet_need_tu. (XLS 1710 kb) [file 40834_2018_83_MOESM1_ESM.xls]

## Sheet: unmet_need
unmet_need_tu	unmet_need_t	unmet_need_s	unmet_need_l	clust	age	age_first_cohabit	n_living_children	marital	religion	n_of_unions	residence	education	ses	occupation	fp_on_radio	fp_on_tv	fp_on_newspaper	ideal_n_children	ideal_n_boys	ideal_n_girls	visited_facility	fp_worker_visited_you	know_fp_method	desire_for_children	nhis
unmet need for limiting	unmet need	.d	unmet need	1	40-44	15	7	in union	non-pentecostal protestant	once	rural	primary	poorer	yes	yes	no	no	6+	6	4	no	no	knows modern fp methods	both want same	yes
no unmet need	no unmet need	no unmet need	no unmet need	1	25-29	15	2	in union	non-pentecostal protestant	more than once	rural	secondary +	middle	yes	yes	no	no	4	2	2	no	no	knows modern fp methods	both want same	no
unmet need for limiting	unmet need	.d	unmet need	1	35-39	16	7	in union	non-pentecostal protestant	more than once	rural	primary	richer	yes	yes	yes	no	5	3	2	no	no	knows modern fp methods	both want same	no
no unmet need	no unmet need	no unmet need	no unmet need	1	15-19	17	1	in union	non-pentecostal protestant	once	rural	secondary +	richer	yes	yes	yes	no	4	2	2	yes	no	knows modern fp methods	both want same	no
unmet need for limiting	unmet need	.d	unmet need	1	45-49	16	5	in union	catholic	more than once	rural	secondary +	middle	yes	yes	yes	no	4	2	2	no	no	knows modern fp methods	both want same	no
no unmet need	no unmet need	no unmet need	no unmet need	1	25-29	17	3	in union	non-pentecostal protestant	once	rural	no education	middle	yes	yes	yes	no	5	3	2	yes	no	knows modern fp methods	don't know	yes
unmet need for spacing	unmet need	unmet need	.d	1	25-29	21	1	in union	pentecostal protestant	once	rural	secondary +	richer	yes	yes	yes	yes	3	2	1	yes	no	knows modern fp methods	husband wants more	no
no unmet need	no unmet need	no unmet need	no unmet need	1	20-24	15	3	in union	pentecostal protestant	once	rural	primary	richer	no	yes	yes	no	4	3	1	yes	yes	knows modern fp methods	both want same	yes
unmet need for limiting	unmet need	.d	unmet need	1	30-34	16	5	in union	non-pentecostal protestant	once	rural	no education	middle	yes	yes	no	no	5	2	3	no	no	knows modern fp methods	both want same	no
unmet need for limiting	unmet need	.d	unmet need	1	40-44	17	7	in union	pentecostal protestant	more than once	rural	secondary +	middle	yes	yes	yes	no	5	3	2	no	no	knows modern fp methods	don't know	no
unmet need for spacing	unmet need	unmet need	.d	1	30-34	15	3	in union	non-pentecostal protestant	more than once	rural	primary	middle	yes	yes	no	no	4	1	3	no	no	knows modern fp methods	both want same	no
unmet need for limiting	unmet need	.d	unmet need	1	35-39	17	5	in union	non-pentecostal protestant	more than once	rural	primary	middle	yes	yes	no	no	6+	3	3	no	no	knows modern fp methods	both want same	yes
no unmet need	no unmet need	no unmet need	no unmet need	1	20-24	19	1	in union	non-pentecostal protestant	once	rural	secondary +	richer	yes	yes	yes	no	3	2	1	yes	no	knows modern fp methods	both want same	no
no unmet need	no unmet need	no unmet need	no unmet need	1	30-34	18	3	in union	pentecostal protestant	more than once	rural	primary	middle	yes	yes	yes	no	4	2	2	no	no	knows modern fp methods	both want same	yes
no unmet need	no unmet need	no unmet need	no unmet need	1	30-34	29	5	in union	pentecostal protestant	more than once	rural	primary	poorer	yes	yes	yes	no	5	2	3	no	no	knows modern fp methods	husband wants more	yes
unmet need for limiting	unmet need	.d	unmet need	1	25-29	15	4	in union	non-pentecostal protestant	more than once	rural	no education	middle	yes	no	no	no	5	3	2	yes	no	knows modern fp methods	both want same	yes
no unmet need	no unmet need	no unmet need	no unmet need	1	35-39	17	4	in union	non-pentecostal protestant	more than once	rural	no education	middle	yes	yes	no	no	3	2	1	no	no	knows modern fp methods	both want same	no
unmet need for spacing	unmet need	unmet need	.d	1	30-34	20	3	in union	non-pentecostal protestant	once	rural	secondary +	richer	yes	yes	yes	no	5	3	2	no	no	knows modern fp methods	both want same	yes
no unmet need	no unmet need	no unmet need	no unmet need	1	40-44	17	4	in union	non-pentecostal protestant	more than once	rural	secondary +	richer	yes	yes	yes	no	3	1	2	no	no	knows modern fp methods	both want same	yes
no unmet need	no unmet need	no unmet need	no unmet need	2	40-44	20	4	in union	pentecostal protestant	once	rural	secondary +	poorer	yes	yes	yes	no	6+	5	5	no	no	knows modern fp methods	both want same	yes
no unmet need	no unmet need	no unmet need	no unmet need	2	30-34	29	0	in union	non-pentecostal protestant	once	rural	secondary +	richer	yes	yes	yes	no	2	1	1	no	no	knows modern fp methods	both want same	yes
unmet need for limiting	unmet need	.d	unmet need	2	30-34	15	4	in union	non-pentecostal protestant	more than once	rural	no education	middle	yes	no	no	no	5	2	3	no	yes	knows modern fp methods	don't know	no
no unmet need	no unmet need	no unmet need	no unmet need	2	30-34	23	0	in union	non-pentecostal protestant	more than once	rural	primary	middle	yes	yes	no	no	2	1	1	no	no	knows modern fp methods	husband wants fewer	yes
unmet need for spacing	unmet need	unmet need	.d	2	25-29	19	3	in union	pentecostal protestant	once	rural	no education	poorer	yes	no	no	no	5	2	3	yes	no	knows modern fp methods	both want same	yes
no unmet need	no unmet need	no unmet need	no unmet need	2	20-24	17	3	in union	non-pentecostal protestant	more than once	rural	secondary +	poorer	no	yes	yes	no	5	3	2	no	no	knows modern fp methods	husband wants more	no
unmet need for spacing	unmet need	unmet need	.d	3	20-24	22	1	in union	pentecostal protestant	once	urban	secondary +	richest	yes	no	yes	no	5	0	0	no	no	knows modern fp methods	both want same	yes
no unmet need	no unmet need	no unmet need	no unmet need	3	20-24	21	1	in union	non-pentecostal protestant	once	urban	secondary +	richest	yes	yes	no	yes	3	1	2	yes	no	knows modern fp methods	both want same	no
no unmet need	no unmet need	no unmet need	no unmet need	3	30-34	29	0	in union	pentecostal protestant	once	urban	secondary +	richest	yes	yes	yes	no	3	1	2	yes	no	knows modern fp methods	both want same	no
unmet need for limiting	unmet need	.d	unmet need	3	35-39	20	5	in union	pentecostal protestant	once	urban	secondary +	richest	yes	yes	yes	no	4	2	2	no	no	knows modern fp methods	both want same	yes
unmet need for limiting	unmet need	.d	unmet need	3	40-44	18	4	in union	pentecostal protestant	more than once	urban	primary	richest	yes	yes	yes	no	6+	0	0	yes	no	knows modern fp methods	both want same	yes
no unmet need	no unmet need	no unmet need	no unmet need	3	30-34	24	3	in union	pentecostal protestant	once	urban	secondary +	richest	yes	yes	yes	no	5	2	3	yes	no	knows modern fp methods	husband wants more	yes
no unmet need	no unmet need	no unmet need	no unmet need	3	20-24	19	1	in union	non-pentecostal protestant	once	urban	secondary +	richest	yes	yes	yes	no	3	1	2	no	no	knows modern fp methods	both want same	yes
unmet need for limiting	unmet need	.d	unmet need	3	25-29	22	2	in union	pentecostal protestant	once	urban	secondary +	richest	no	no	yes	no	4	0	0	no	no	knows modern fp methods	both want same	yes
unmet need for limiting	unmet need	.d	unmet need	3	45-49	22	4	in union	non-pentecostal protestant	once	urban	secondary +	poorer	yes	no	no	no	6+	0	0	yes	no	knows modern fp methods	both want same	no
unmet need for limiting	unmet need	.d	unmet need	3	40-44	16	5	in union	non-pentecostal protestant	once	urban	secondary +	richest	yes	yes	yes	no	4	4	0	yes	no	knows modern fp methods	husband wants more	yes
no unmet need	no unmet need	no unmet need	no unmet need	3	25-29	26	0	in union	pentecostal protestant	once	urban	secondary +	richer	yes	yes	yes	no	4	2	2	no	no	knows modern fp methods	both want same	no
unmet need for limiting	unmet need	.d	unmet need	4	40-44	12	6	in union	islam	once	urban	no education	richer	yes	yes	yes	no	6+	0	0	yes	no	knows modern fp methods	husband wants more	no
no unmet need	no unmet need	no unmet need	no unmet need	4	35-39	22	4	in union	pentecostal protestant	once	urban	secondary +	richest	yes	no	yes	no	3	0	0	no	no	knows modern fp methods	husband wants fewer	no
unmet need for limiting	unmet need	.d	unmet need	4	40-44	14	6	in union	pentecostal protestant	more than once	urban	no education	middle	yes	yes	no	no	5	3	2	yes	no	knows modern fp methods	husband wants more	yes
unmet need for spacing	unmet need	unmet need	.d	4	30-34	22	4	in union	pentecostal protestant	once	urban	secondary +	middle	yes	no	no	no	6+	4	2	yes	no	knows modern fp methods	husband wants more	no
no unmet need	no unmet need	no unmet need	no unmet need	4	30-34	17	3	in union	islam	once	urban	secondary +	richer	yes	no	yes	no	4	2	2	yes	no	knows modern fp methods	husband wants more	yes
unmet need for limiting	unmet need	.d	unmet need	4	20-24	23	1	in union	pentecostal protestant	once	urban	secondary +	richest	no	yes	yes	no	3	2	1	yes	no	knows modern fp methods	husband wants more	no
unmet need for limiting	unmet need	.d	unmet need	4	30-34	16	4	in union	islam	once	urban	secondary +	richer	yes	yes	yes	no	4	2	2	yes	no	knows modern fp methods	husband wants more	yes
unmet need for spacing	unmet need	unmet need	.d	4	30-34	24	2	in union	islam	once	urban	secondary +	richer	yes	yes	yes	no	4	2	2	yes	no	knows modern fp methods	husband wants more	no
no unmet need	no unmet need	no unmet need	no unmet need	4	20-24	22	1	in union	islam	once	urban	secondary +	middle	yes	yes	yes	no	5	0	0	yes	no	knows modern fp methods	husband wants fewer	yes
no unmet need	no unmet need	no unmet need	no unmet need	4	30-34	20	1	in union	pentecostal protestant	once	urban	secondary +	richer	yes	yes	yes	yes	5	3	2	no	no	knows modern fp methods	husband wants fewer	yes
unmet need for spacing	unmet need	unmet need	.d	4	35-39	22	3	in union	pentecostal protestant	once	urban	secondary +	richest	yes	yes	yes	no	4	2	2	yes	no	knows modern fp methods	both want same	yes
unmet need for limiting	unmet need	.d	unmet need	4	30-34	17	4	in union	islam	once	urban	no education	richer	no	no	yes	no	0	0	0	no	no	knows modern fp methods	husband wants more	no
no unmet need	no unmet need	no unmet need	no unmet need	5	30-34	16	6	in union	catholic	once	rural	primary	poorest	yes	yes	no	no	6+	3	3	yes	no	knows modern fp methods	both want same	yes
unmet need for spacing	unmet need	unmet need	.d	5	25-29	21	3	in union	pentecostal protestant	once	rural	primary	poorest	yes	no	no	no	6+	4	2	yes	yes	knows modern fp methods	both want same	yes
no unmet need	no unmet need	no unmet need	no unmet need	5	25-29	19	3	in union	catholic	once	rural	secondary +	poorer	yes	no	no	no	5	3	2	yes	no	knows modern fp methods	don't know	yes
no unmet need	no unmet need	no unmet need	no unmet need	5	30-34	18	4	in union	catholic	once	rural	no education	poorest	yes	yes	no	no	6+	3	3	no	yes	knows modern fp methods	both want same	no
no unmet need	no unmet need	no unmet need	no unmet need	5	25-29	15	5	in union	catholic	once	rural	no education	poorest	yes	no	no	no	6+	0	0	no	no	knows modern fp methods	both want same	yes
no unmet need	no unmet need	no unmet need	no unmet need	5	25-29	24	1	in union	pentecostal protestant	once	rural	primary	poorest	yes	yes	no	no	5	0	0	no	no	knows modern fp methods	don't know	yes
unmet need for limiting	unmet need	.d	unmet need	5	40-44	19	9	in union	no or trad religion	once	rural	no education	poorest	yes	yes	no	no	6+	0	0	no	no	knows modern fp methods	both want same	yes
unmet need for spacing	unmet need	unmet need	.d	5	25-29	19	1	in union	pentecostal protestant	more than once	rural	primary	poorest	yes	yes	no	no	6+	0	0	no	no	knows modern fp methods	husband wants more	no
no unmet need	no unmet need	no unmet need	no unmet need	5	25-29	17	2	in union	catholic	once	rural	no education	poorer	yes	no	no	no	6+	5	5	yes	no	knows modern fp methods	both want same	no
no unmet need	no unmet need	no unmet need	no unmet need	5	25-29	16	3	in union	pentecostal protestant	once	rural	no education	poorest	yes	yes	no	no	6+	0	0	no	no	knows modern fp methods	both want same	yes
no unmet need	no unmet need	no unmet need	no unmet need	5	35-39	21	6	in union	catholic	once	rural	no education	poorest	yes	yes	no	no	6+	4	2	yes	yes	knows modern fp methods	husband wants more	yes
no unmet need	no unmet need	no unmet need	no unmet need	5	40-44	24	4	in union	pentecostal protestant	once	rural	no education	poorest	yes	no	no	no	5	3	2	yes	yes	knows modern fp methods	both want same	yes
unmet need for limiting	unmet need	.d	unmet need	5	45-49	20	4	in union	pentecostal protestant	more than once	rural	no education	poorest	yes	no	no	no	6+	3	3	no	no	knows modern fp methods	husband wants more	yes
unmet need for spacing	unmet need	unmet need	.d	5	25-29	25	1	in union	catholic	once	rural	no education	poorest	yes	no	no	no	6+	3	3	yes	yes	knows modern fp methods	both want same	yes
unmet need for spacing	unmet need	unmet need	.d	5	30-34	18	5	in union	pentecostal protestant	once	rural	no education	poorest	yes	no	no	no	6+	3	3	yes	yes	knows modern fp methods	husband wants more	yes
no unmet need	no unmet need	no unmet need	no unmet need	5	25-29	18	3	in union	pentecostal protestant	more than once	rural	no education	poorest	yes	no	no	no	5	3	2	yes	yes	knows modern fp methods	both want same	yes
no unmet need	no unmet need	no unmet need	no unmet need	5	35-39	18	5	in union	catholic	once	rural	secondary +	poorest	yes	no	no	no	6+	3	3	yes	no	knows modern fp methods	don't know	yes
no unmet need	no unmet need	no unmet need	no unmet need	5	30-34	16	5	in union	catholic	once	rural	no education	poorest	yes	yes	no	no	5	3	2	yes	yes	knows modern fp methods	husband wants more	yes
no unmet need	no unmet need	no unmet need	no unmet need	5	30-34	18	4	in union	catholic	once	rural	primary	poorest	yes	yes	no	no	6+	4	2	yes	yes	knows modern fp methods	husband wants more	yes
no unmet need	no unmet need	no unmet need	no unmet need	5	20-24	20	1	in union	catholic	once	rural	no education	poorest	yes	yes	no	no	6+	0	0	yes	no	knows modern fp methods	both want same	yes
no unmet need	no unmet need	no unmet need	no unmet need	5	40-44	18	5	in union	pentecostal protestant	more than once	rural	no education	poorest	yes	yes	no	no	5	3	2	yes	no	knows modern fp methods	both want same	yes
no unmet need	no unmet need	no unmet need	no unmet need	5	20-24	18	2	in union	pentecostal protestant	once	rural	primary	poorest	yes	yes	no	no	4	3	1	yes	yes	knows modern fp methods	both want same	yes
unmet need for limiting	unmet need	.d	unmet need	5	45-49	24	6	in union	no or trad religion	once	rural	no education	poorest	yes	no	no	no	6+	4	4	no	no	knows modern fp methods	both want same	no
no unmet need	no unmet need	no unmet need	no unmet need	6	25-29	24	1	in union	non-pentecostal protestant	once	urban	secondary +	richest	yes	yes	yes	no	4	0	0	yes	no	knows modern fp methods	husband wants more	yes
no unmet need	no unmet need	no unmet need	no unmet need	6	40-44	24	4	in union	pentecostal protestant	once	urban	secondary +	richest	yes	yes	yes	no	4	2	2	yes	no	knows modern fp methods	both want same	yes
unmet need for spacing	unmet need	unmet need	.d	6	25-29	22	3	in union	pentecostal protestant	once	urban	secondary +	richest	yes	yes	yes	no	3	2	1	yes	no	knows modern fp methods	both want same	yes
no unmet need	no unmet need	no unmet need	no unmet need	6	25-29	25	2	in union	pentecostal protestant	once	urban	secondary +	richest	no	yes	yes	no	3	1	2	yes	no	knows modern fp methods	husband wants fewer	yes
unmet need for spacing	unmet need	unmet need	.d	6	30-34	24	3	in union	non-pentecostal protestant	once	urban	secondary +	richer	no	no	yes	no	3	2	1	yes	no	knows modern fp methods	both want same	yes
no unmet need	no unmet need	no unmet need	no unmet need	6	45-49	14	1	in union	non-pentecostal protestant	more than once	urban	secondary +	richest	yes	yes	yes	no	4	2	2	no	no	knows modern fp methods	both want same	yes
no unmet need	no unmet need	no unmet need	no unmet need	6	35-39	29	3	in union	non-pentecostal protestant	once	urban	secondary +	richest	yes	no	yes	no	4	2	2	no	no	knows modern fp methods	don't know	yes
no unmet need	no unmet need	no unmet need	no unmet need	6	35-39	17	5	in union	pentecostal protestant	once	urban	no education	richer	yes	yes	yes	no	4	2	2	no	no	knows modern fp methods	both want same	yes
unmet need for spacing	unmet need	unmet need	.d	6	35-39	23	2	in union	no or trad religion	once	urban	secondary +	middle	no	no	no	no	4	0	0	yes	no	knows modern fp methods	husband wants more	yes
unmet need for spacing	unmet need	unmet need	.d	7	25-29	23	2	in union	pentecostal protestant	once	rural	secondary +	richer	yes	no	yes	no	4	3	1	yes	no	knows modern fp methods	both want same	yes
no unmet need	no unmet need	no unmet need	no unmet need	7	30-34	23	4	in union	non-pentecostal protestant	once	rural	secondary +	poorer	yes	yes	yes	no	5	2	3	yes	no	knows modern fp methods	both want same	no
unmet need for spacing	unmet need	unmet need	.d	7	25-29	19	1	in union	catholic	more than once	rural	secondary +	middle	yes	no	no	no	4	2	2	yes	no	knows modern fp methods	both want same	yes
no unmet need	no unmet need	no unmet need	no unmet need	7	25-29	18	2	in union	pentecostal protestant	more than once	rural	secondary +	middle	no	yes	yes	no	6+	3	3	no	yes	knows modern fp methods	husband wants fewer	yes
unmet need for spacing	unmet need	unmet need	.d	7	35-39	19	6	in union	pentecostal protestant	once	rural	primary	middle	yes	yes	yes	no	6+	5	5	no	no	knows modern fp methods	husband wants more	yes
no unmet need	no unmet need	no unmet need	no unmet need	7	20-24	19	2	in union	pentecostal protestant	once	rural	secondary +	middle	yes	yes	yes	no	4	0	0	no	no	knows modern fp methods	husband wants more	yes
unmet need for spacing	unmet need	unmet need	.d	7	40-44	23	8	in union	no or trad religion	once	rural	no education	poorer	no	yes	no	no	6+	5	5	no	no	knows modern fp methods	husband wants more	yes
no unmet need	no unmet need	no unmet need	no unmet need	7	25-29	16	5	in union	non-pentecostal protestant	once	rural	primary	poorer	no	yes	yes	no	6+	2	4	no	no	knows modern fp methods	don't know	yes
no unmet need	no unmet need	no unmet need	no unmet need	7	40-44	27	6	in union	non-pentecostal protestant	more than once	rural	secondary +	middle	yes	yes	yes	no	4	3	1	no	no	knows modern fp methods	both want same	yes
no unmet need	no unmet need	no unmet need	no unmet need	7	25-29	19	3	in union	catholic	once	rural	no education	poorer	no	yes	no	no	6+	3	3	no	no	knows modern fp methods	both want same	yes
no unmet need	no unmet need	no unmet need	no unmet need	8	25-29	18	0	in union	pentecostal protestant	once	urban	secondary +	richest	yes	yes	yes	no	4	2	2	yes	no	knows modern fp methods	husband wants more	yes
unmet need for spacing	unmet need	unmet need	.d	8	25-29	20	4	in union	non-pentecostal protestant	once	urban	secondary +	richest	yes	yes	yes	no	4	2	2	yes	no	knows modern fp methods	husband wants fewer	yes
no unmet need	no unmet need	no unmet need	no unmet need	8	35-39	33	1	in union	pentecostal protestant	once	urban	secondary +	richest	yes	no	no	no	4	2	2	no	no	knows modern fp methods	husband wants more	yes
unmet need for limiting	unmet need	.d	unmet need	8	35-39	31	5	in union	islam	more than once	urban	secondary +	richest	no	no	yes	no	6+	0	0	no	no	knows modern fp methods	husband wants more	yes
no unmet need	no unmet need	no unmet need	no unmet need	8	35-39	24	2	in union	pentecostal protestant	once	urban	secondary +	richest	yes	yes	yes	no	4	0	0	yes	no	knows modern fp methods	both want same	yes
no unmet need	no unmet need	no unmet need	no unmet need	8	35-39	26	3	in union	pentecostal protestant	once	urban	secondary +	richest	yes	yes	yes	no	4	2	2	yes	yes	knows modern fp methods	both want same	yes
unmet need for limiting	unmet need	.d	unmet need	9	40-44	18	6	in union	pentecostal protestant	more than once	urban	no education	middle	no	yes	no	no	4	2	2	no	no	knows modern fp methods	both want same	no
unmet need for spacing	unmet need	unmet need	.d	9	25-29	23	1	in union	non-pentecostal protestant	once	urban	secondary +	richer	yes	yes	no	no	4	0	0	yes	no	knows modern fp methods	both want same	no
no unmet need	no unmet need	no unmet need	no unmet need	9	30-34	22	1	in union	pentecostal protestant	once	urban	secondary +	richer	no	yes	yes	no	3	2	1	no	no	knows modern fp methods	husband wants more	yes
no unmet need	no unmet need	no unmet need	no unmet need	9	30-34	20	2	in union	pentecostal protestant	once	urban	secondary +	richer	yes	yes	yes	no	3	0	0	yes	no	knows modern fp methods	both want same	no
no unmet need	no unmet need	no unmet need	no unmet need	9	25-29	23	1	in union	pentecostal protestant	once	urban	secondary +	richest	yes	yes	yes	no	4	2	2	no	no	knows modern fp methods	both want same	no
no unmet need	no unmet need	no unmet need	no unmet need	9	20-24	15	0	in union	pentecostal protestant	once	urban	secondary +	richest	yes	yes	yes	no	4	2	2	no	no	knows modern fp methods	both want same	yes
no unmet need	no unmet need	no unmet need	no unmet need	9	25-29	21	2	in union	islam	once	urban	secondary +	richest	no	yes	yes	no	6+	3	3	no	no	knows modern fp methods	both want same	yes
no unmet need	no unmet need	no unmet need	no unmet need	9	25-29	17	4	in union	islam	once	urban	primary	middle	yes	no	yes	no	5	0	0	yes	no	knows modern fp methods	both want same	yes
no unmet need	no unmet need	no unmet need	no unmet need	9	25-29	15	3	in union	non-pentecostal protestant	once	urban	primary	poorer	no	no	no	no	4	2	2	yes	no	knows modern fp methods	husband wants more	yes
unmet need for spacing	unmet need	unmet need	.d	9	35-39	24	4	in union	pentecostal protestant	more than once	urban	secondary +	middle	yes	no	no	no	4	2	2	yes	no	knows modern fp methods	both want same	no
no unmet need	no unmet need	no unmet need	no unmet need	9	20-24	22	0	in union	pentecostal protestant	once	urban	secondary +	richest	yes	yes	yes	no	3	1	2	yes	no	knows modern fp methods	both want same	yes
unmet need for spacing	unmet need	unmet need	.d	9	25-29	21	1	in union	pentecostal protestant	once	urban	secondary +	richer	no	yes	yes	no	3	1	2	no	no	knows modern fp methods	husband wants fewer	yes
no unmet need	no unmet need	no unmet need	no unmet need	9	30-34	21	3	in union	pentecostal protestant	once	urban	secondary +	richer	no	yes	yes	no	4	3	1	yes	no	knows modern fp methods	husband wants more	yes
no unmet need	no unmet need	no unmet need	no unmet need	9	40-44	16	0	in union	non-pentecostal protestant	more than once	urban	primary	richest	yes	yes	no	no	2	1	1	yes	no	knows modern fp methods	both want same	yes
no unmet need	no unmet need	no unmet need	no unmet need	9	35-39	22	3	in union	non-pentecostal protestant	once	urban	secondary +	richer	yes	yes	yes	no	4	2	2	no	no	knows modern fp methods	both want same	no
unmet need for limiting	unmet need	.d	unmet need	9	35-39	22	3	in union	non-pentecostal protestant	more than once	urban	secondary +	richer	yes	no	no	no	2	1	1	yes	no	knows modern fp methods	husband wants more	no
no unmet need	no unmet need	no unmet need	no unmet need	9	30-34	16	6	in union	non-pentecostal protestant	more than once	urban	no education	middle	no	yes	no	no	4	2	2	yes	no	knows modern fp methods	husband wants more	yes
unmet need for limiting	unmet need	.d	unmet need	10	40-44	26	4	in union	no or trad religion	once	rural	no education	poorer	yes	no	no	no	4	2	2	no	no	knows modern fp methods	husband wants more	no
unmet need for limiting	unmet need	.d	unmet need	10	35-39	20	6	in union	no or trad religion	once	rural	no education	poorer	yes	no	no	no	6+	4	2	no	no	knows modern fp methods	husband wants more	no
no unmet need	no unmet need	no unmet need	no unmet need	10	25-29	21	0	in union	catholic	more than once	rural	no education	poorest	yes	no	no	no	2	1	1	no	no	knows modern fp methods	husband wants more	no
unmet need for spacing	unmet need	unmet need	.d	10	20-24	15	2	in union	islam	once	rural	no education	middle	yes	no	yes	no	6+	3	3	yes	yes	knows modern fp methods	husband wants fewer	no
no unmet need	no unmet need	no unmet need	no unmet need	10	35-39	13	5	in union	pentecostal protestant	once	rural	secondary +	middle	no	no	yes	no	4	2	2	no	no	knows modern fp methods	husband wants more	no
unmet need for limiting	unmet need	.d	unmet need	10	20-24	18	2	in union	pentecostal protestant	once	rural	secondary +	middle	yes	yes	yes	no	2	1	1	no	no	knows modern fp methods	husband wants more	no
no unmet need	no unmet need	no unmet need	no unmet need	10	20-24	20	2	in union	pentecostal protestant	once	rural	no education	middle	no	no	no	no	4	3	1	no	no	knows modern fp methods	husband wants more	yes
no unmet need	no unmet need	no unmet need	no unmet need	10	20-24	17	1	in union	islam	once	rural	primary	middle	no	no	no	no	4	2	2	yes	no	knows modern fp methods	both want same	yes
unmet need for spacing	unmet need	unmet need	.d	11	20-24	15	2	in union	catholic	once	rural	no education	poorer	yes	yes	yes	no	4	2	2	yes	no	knows modern fp methods	both want same	yes
no unmet need	no unmet need	no unmet need	no unmet need	11	30-34	17	3	in union	catholic	more than once	rural	no education	poorer	yes	no	no	no	6+	3	3	yes	no	knows modern fp methods	both want same	yes
no unmet need	no unmet need	no unmet need	no unmet need	11	35-39	14	7	in union	pentecostal protestant	once	rural	no education	poorest	yes	no	no	no	6+	5	5	no	no	knows modern fp methods	both want same	no
no unmet need	no unmet need	no unmet need	no unmet need	11	25-29	17	2	in union	pentecostal protestant	once	rural	no education	poorest	no	yes	no	no	4	2	2	yes	no	knows modern fp methods	husband wants more	yes
no unmet need	no unmet need	no unmet need	no unmet need	11	35-39	21	6	in union	catholic	more than once	rural	no education	poorest	yes	no	no	no	4	2	2	yes	no	knows modern fp methods	both want same	yes
no unmet need	no unmet need	no unmet need	no unmet need	11	35-39	15	6	in union	non-pentecostal protestant	once	rural	primary	poorest	no	no	no	no	6+	4	4	yes	no	knows modern fp methods	both want same	yes
no unmet need	no unmet need	no unmet need	no unmet need	11	35-39	20	7	in union	pentecostal protestant	once	rural	no education	poorest	yes	no	no	no	6+	4	3	yes	yes	knows modern fp methods	don't know	yes
no unmet need	no unmet need	no unmet need	no unmet need	11	30-34	21	3	in union	catholic	once	rural	secondary +	poorest	yes	no	no	no	5	3	2	yes	no	knows modern fp methods	both want same	yes
no unmet need	no unmet need	no unmet need	no unmet need	11	25-29	16	2	in union	non-pentecostal protestant	once	rural	primary	poorer	yes	yes	no	no	6+	3	3	yes	no	knows modern fp methods	both want same	yes
no unmet need	no unmet need	no unmet need	no unmet need	11	30-34	25	2	in union	pentecostal protestant	once	rural	primary	poorer	yes	no	no	no	5	3	2	yes	yes	knows modern fp methods	husband wants more	yes
unmet need for spacing	unmet need	unmet need	.d	11	25-29	20	2	in union	pentecostal protestant	once	rural	secondary +	poorer	yes	no	no	no	6+	3	3	yes	no	knows modern fp methods	both want same	yes
no unmet need	no unmet need	no unmet need	no unmet need	12	25-29	25	3	in union	non-pentecostal protestant	once	urban	primary	middle	yes	yes	yes	no	4	2	2	yes	no	knows modern fp methods	both want same	no
no unmet need	no unmet need	no unmet need	no unmet need	12	40-44	22	4	in union	non-pentecostal protestant	once	urban	secondary +	poorer	yes	yes	no	no	4	2	2	yes	no	knows modern fp methods	both want same	yes
no unmet need	no unmet need	no unmet need	no unmet need	12	40-44	15	4	in union	non-pentecostal protestant	more than once	urban	secondary +	richer	yes	yes	yes	no	4	2	2	yes	yes	knows modern fp methods	both want same	yes
no unmet need	no unmet need	no unmet need	no unmet need	12	25-29	23	3	in union	pentecostal protestant	once	urban	secondary +	middle	yes	no	no	no	4	2	2	yes	yes	knows modern fp methods	both want same	yes
unmet need for limiting	unmet need	.d	unmet need	12	35-39	28	3	in union	catholic	once	urban	secondary +	middle	yes	yes	yes	no	6+	3	3	no	no	knows modern fp methods	husband wants fewer	yes
unmet need for limiting	unmet need	.d	unmet need	12	35-39	17	6	in union	pentecostal protestant	once	urban	secondary +	middle	yes	no	no	no	6+	4	2	yes	no	knows modern fp methods	husband wants fewer	yes
no unmet need	no unmet need	no unmet need	no unmet need	12	35-39	23	3	in union	non-pentecostal protestant	once	urban	secondary +	richer	yes	no	yes	no	5	0	1	yes	no	knows modern fp methods	both want same	yes
no unmet need	no unmet need	no unmet need	no unmet need	12	45-49	15	5	in union	non-pentecostal protestant	more than once	urban	no education	richer	yes	yes	yes	no	6+	3	4	no	no	knows modern fp methods	husband wants fewer	yes
unmet need for limiting	unmet need	.d	unmet need	13	45-49	28	5	in union	non-pentecostal protestant	more than once	urban	secondary +	middle	yes	yes	yes	no	6+	4	4	yes	no	knows modern fp methods	husband wants more	yes
no unmet need	no unmet need	no unmet need	no unmet need	13	20-24	19	1	in union	pentecostal protestant	once	urban	secondary +	middle	yes	no	no	no	2	1	1	yes	no	knows modern fp methods	both want same	yes
unmet need for spacing	unmet need	unmet need	.d	13	35-39	33	1	in union	non-pentecostal protestant	once	urban	secondary +	middle	yes	no	no	no	3	2	1	yes	no	knows modern fp methods	husband wants more	yes
no unmet need	no unmet need	no unmet need	no unmet need	13	25-29	24	2	in union	pentecostal protestant	once	urban	secondary +	poorer	no	no	no	no	6+	3	3	yes	no	knows modern fp methods	husband wants fewer	yes
no unmet need	no unmet need	no unmet need	no unmet need	13	35-39	18	3	in union	pentecostal protestant	once	urban	primary	middle	yes	yes	yes	no	4	2	2	yes	no	knows modern fp methods	husband wants more	yes
no unmet need	no unmet need	no unmet need	no unmet need	14	25-29	24	2	in union	islam	once	urban	secondary +	richer	yes	yes	yes	no	4	2	2	yes	no	knows modern fp methods	both want same	yes
no unmet need	no unmet need	no unmet need	no unmet need	14	20-24	19	1	in union	islam	once	urban	secondary +	richer	no	no	no	no	5	3	2	yes	no	knows modern fp methods	don't know	yes
no unmet need	no unmet need	no unmet need	no unmet need	14	35-39	18	3	in union	non-pentecostal protestant	once	urban	secondary +	middle	yes	no	no	no	4	2	2	no	no	knows modern fp methods	husband wants fewer	no
no unmet need	no unmet need	no unmet need	no unmet need	14	25-29	19	2	in union	catholic	once	urban	no education	poorest	yes	no	no	no	4	2	2	yes	no	knows modern fp methods	both want same	yes
no unmet need	no unmet need	no unmet need	no unmet need	14	30-34	23	4	in union	islam	once	urban	secondary +	richer	yes	yes	yes	no	5	2	3	yes	no	knows modern fp methods	both want same	yes
unmet need for limiting	unmet need	.d	unmet need	14	40-44	18	7	in union	islam	more than once	urban	primary	middle	yes	yes	yes	no	6+	0	7	yes	no	knows modern fp methods	don't know	yes
no unmet need	no unmet need	no unmet need	no unmet need	14	40-44	16	4	in union	non-pentecostal protestant	once	urban	no education	middle	yes	yes	yes	no	6+	2	4	yes	no	knows modern fp methods	both want same	yes
no unmet need	no unmet need	no unmet need	no unmet need	14	35-39	19	6	in union	pentecostal protestant	once	urban	primary	poorest	yes	no	no	no	6+	0	0	yes	no	knows modern fp methods	don't know	yes
no unmet need	no unmet need	no unmet need	no unmet need	14	45-49	18	7	in union	islam	once	urban	no education	poorest	yes	no	no	no	6+	0	0	yes	no	knows modern fp methods	husband wants more	yes
unmet need for spacing	unmet need	unmet need	.d	14	20-24	17	1	in union	islam	once	urban	primary	richer	yes	no	yes	no	4	2	2	yes	no	knows modern fp methods	don't know	yes
no unmet need	no unmet need	no unmet need	no unmet need	15	20-24	19	1	in union	islam	once	rural	primary	poorer	yes	no	no	no	6+	4	2	no	no	knows modern fp methods	both want same	no
unmet need for limiting	unmet need	.d	unmet need	15	35-39	24	6	in union	non-pentecostal protestant	once	rural	secondary +	poorer	yes	no	yes	no	6+	3	3	no	no	knows modern fp methods	both want same	yes
unmet need for limiting	unmet need	.d	unmet need	15	40-44	26	3	in union	pentecostal protestant	more than once	rural	secondary +	poorer	yes	yes	yes	yes	6+	3	3	yes	no	knows modern fp methods	both want same	yes
no unmet need	no unmet need	no unmet need	no unmet need	15	20-24	17	2	in union	non-pentecostal protestant	once	rural	primary	poorer	yes	no	no	no	4	2	2	yes	no	knows modern fp methods	husband wants fewer	no
unmet need for spacing	unmet need	unmet need	.d	15	25-29	20	3	in union	non-pentecostal protestant	once	rural	secondary +	poorer	yes	no	no	no	4	2	2	yes	no	knows modern fp methods	both want same	yes
unmet need for spacing	unmet need	unmet need	.d	15	25-29	15	3	in union	non-pentecostal protestant	more than once	rural	primary	poorer	yes	yes	yes	no	6+	3	3	yes	yes	knows modern fp methods	both want same	yes
unmet need for spacing	unmet need	unmet need	.d	15	20-24	20	1	in union	non-pentecostal protestant	once	rural	no education	poorer	yes	no	no	no	6+	3	3	yes	no	knows modern fp methods	both want same	yes
no unmet need	no unmet need	no unmet need	no unmet need	16	40-44	22	4	in union	pentecostal protestant	more than once	rural	primary	poorer	yes	yes	no	no	4	2	2	yes	no	knows modern fp methods	don't know	no
unmet need for spacing	unmet need	unmet need	.d	16	20-24	19	0	in union	non-pentecostal protestant	once	rural	secondary +	poorer	no	yes	yes	no	2	1	1	yes	no	knows modern fp methods	don't know	no
unmet need for limiting	unmet need	.d	unmet need	16	25-29	20	4	in union	no or trad religion	once	rural	primary	middle	no	yes	yes	no	4	2	2	no	no	knows modern fp methods	both want same	no
unmet need for limiting	unmet need	.d	unmet need	16	35-39	14	5	in union	pentecostal protestant	more than once	rural	primary	poorer	yes	no	no	no	6+	3	3	no	no	knows modern fp methods	husband wants more	yes
unmet need for limiting	unmet need	.d	unmet need	16	40-44	15	4	in union	no or trad religion	more than once	rural	no education	poorest	yes	yes	no	no	4	0	4	no	no	knows modern fp methods	both want same	no
no unmet need	no unmet need	no unmet need	no unmet need	16	40-44	16	2	in union	no or trad religion	more than once	rural	primary	poorer	yes	no	no	no	4	2	2	no	no	knows modern fp methods	both want same	yes
unmet need for spacing	unmet need	unmet need	.d	16	25-29	17	3	in union	islam	more than once	rural	primary	middle	no	yes	no	no	4	2	2	yes	no	knows modern fp methods	both want same	yes
no unmet need	no unmet need	no unmet need	no unmet need	16	35-39	15	5	in union	islam	more than once	rural	secondary +	poorer	yes	yes	yes	no	5	1	4	yes	no	knows modern fp methods	both want same	yes
no unmet need	no unmet need	no unmet need	no unmet need	16	35-39	19	4	in union	pentecostal protestant	more than once	rural	primary	poorer	no	yes	yes	no	5	0	0	yes	no	knows modern fp methods	both want same	no
no unmet need	no unmet need	no unmet need	no unmet need	16	20-24	19	0	in union	pentecostal protestant	more than once	rural	secondary +	middle	no	yes	yes	no	3	1	2	yes	no	knows modern fp methods	don't know	yes
unmet need for limiting	unmet need	.d	unmet need	16	40-44	15	8	in union	non-pentecostal protestant	once	rural	no education	poorer	yes	yes	no	no	4	2	2	no	no	knows modern fp methods	husband wants more	no
no unmet need	no unmet need	no unmet need	no unmet need	16	25-29	19	1	in union	pentecostal protestant	once	rural	secondary +	middle	no	yes	yes	no	4	2	2	yes	no	knows modern fp methods	husband wants fewer	yes
unmet need for limiting	unmet need	.d	unmet need	16	35-39	13	7	in union	pentecostal protestant	more than once	rural	primary	poorer	yes	yes	no	no	4	2	2	no	no	knows modern fp methods	husband wants fewer	no
unmet need for limiting	unmet need	.d	unmet need	16	35-39	13	5	in union	non-pentecostal protestant	more than once	rural	secondary +	poorer	yes	no	no	no	5	0	0	yes	no	knows modern fp methods	both want same	yes
no unmet need	no unmet need	no unmet need	no unmet need	17	35-39	21	4	in union	catholic	once	urban	secondary +	richer	yes	yes	no	no	4	2	2	yes	no	knows modern fp methods	both want same	yes
no unmet need	no unmet need	no unmet need	no unmet need	17	25-29	18	3	in union	islam	once	urban	secondary +	richer	yes	no	yes	no	4	2	2	yes	no	knows modern fp methods	both want same	yes
no unmet need	no unmet need	no unmet need	no unmet need	17	35-39	33	3	in union	islam	more than once	urban	no education	middle	yes	yes	yes	no	6+	6	6	yes	no	knows modern fp methods	husband wants more	yes
no unmet need	no unmet need	no unmet need	no unmet need	17	30-34	21	4	in union	catholic	once	urban	secondary +	richer	yes	yes	yes	no	4	2	2	yes	no	knows modern fp methods	both want same	yes
no unmet need	no unmet need	no unmet need	no unmet need	17	30-34	19	3	in union	islam	once	urban	no education	middle	yes	yes	no	no	6+	3	3	yes	no	knows modern fp methods	husband wants fewer	yes
no unmet need	no unmet need	no unmet need	no unmet need	17	45-49	20	9	in union	islam	more than once	urban	no education	middle	yes	no	no	no	4	2	2	yes	no	knows modern fp methods	don't know	yes
unmet need for spacing	unmet need	unmet need	.d	17	25-29	22	2	in union	islam	once	urban	secondary +	richer	yes	no	no	no	5	2	3	yes	no	knows modern fp methods	husband wants fewer	yes
unmet need for spacing	unmet need	unmet need	.d	17	20-24	17	1	in union	islam	once	urban	primary	middle	no	no	no	no	4	2	2	yes	no	knows modern fp methods	both want same	yes
unmet need for limiting	unmet need	.d	unmet need	18	25-29	18	3	in union	non-pentecostal protestant	once	rural	secondary +	middle	no	yes	yes	no	5	2	3	yes	no	knows modern fp methods	both want same	yes
no unmet need	no unmet need	no unmet need	no unmet need	18	30-34	29	1	in union	catholic	once	rural	secondary +	middle	no	yes	yes	no	2	1	1	yes	yes	knows modern fp methods	both want same	yes
no unmet need	no unmet need	no unmet need	no unmet need	18	30-34	17	2	in union	catholic	more than once	rural	secondary +	poorer	yes	yes	yes	yes	4	1	3	no	no	knows modern fp methods	both want same	yes
no unmet need	no unmet need	no unmet need	no unmet need	18	35-39	21	4	in union	pentecostal protestant	once	rural	secondary +	poorer	no	no	yes	no	4	2	2	yes	no	knows modern fp methods	husband wants more	yes
no unmet need	no unmet need	no unmet need	no unmet need	18	25-29	24	1	in union	pentecostal protestant	once	rural	secondary +	middle	yes	yes	no	no	3	1	2	no	yes	knows modern fp methods	husband wants more	yes
no unmet need	no unmet need	no unmet need	no unmet need	19	25-29	16	5	in union	islam	more than once	rural	no education	poorer	yes	no	no	no	4	4	0	yes	no	knows modern fp methods	both want same	no
no unmet need	no unmet need	no unmet need	no unmet need	19	20-24	17	2	in union	pentecostal protestant	more than once	rural	no education	poorer	yes	no	no	no	5	3	2	yes	no	knows modern fp methods	husband wants fewer	yes
no unmet need	no unmet need	no unmet need	no unmet need	19	30-34	24	3	in union	non-pentecostal protestant	more than once	rural	secondary +	poorer	yes	no	no	no	6+	4	2	yes	no	knows modern fp methods	husband wants more	no
unmet need for spacing	unmet need	unmet need	.d	19	30-34	16	3	in union	islam	once	rural	no education	poorest	yes	no	no	no	6+	3	3	yes	no	knows modern fp methods	don't know	no
no unmet need	no unmet need	no unmet need	no unmet need	19	45-49	20	2	in union	no or trad religion	more than once	rural	no education	poorer	yes	no	no	no	4	2	1	no	no	knows modern fp methods	don't know	no
no unmet need	no unmet need	no unmet need	no unmet need	19	40-44	16	4	in union	pentecostal protestant	more than once	rural	primary	poorer	yes	no	no	no	6+	3	3	no	no	knows modern fp methods	both want same	no
unmet need for spacing	unmet need	unmet need	.d	19	30-34	17	4	in union	pentecostal protestant	more than once	rural	primary	poorer	yes	no	no	no	2	1	1	yes	no	knows modern fp methods	don't know	no
no unmet need	no unmet need	no unmet need	no unmet need	19	20-24	17	2	in union	islam	once	rural	secondary +	poorer	no	no	no	no	6+	3	1	yes	no	knows modern fp methods	both want same	yes
no unmet need	no unmet need	no unmet need	no unmet need	19	20-24	20	1	in union	non-pentecostal protestant	once	rural	secondary +	poorer	no	yes	no	no	3	2	1	yes	no	knows modern fp methods	husband wants more	yes
no unmet need	no unmet need	no unmet need	no unmet need	19	20-24	19	1	in union	pentecostal protestant	once	rural	secondary +	poorer	yes	no	no	no	2	1	1	yes	no	knows modern fp methods	both want same	no
no unmet need	no unmet need	no unmet need	no unmet need	19	25-29	23	0	in union	no or trad religion	once	rural	no education	poorer	yes	no	no	no	6+	5	5	yes	no	knows modern fp methods	both want same	no
no unmet need	no unmet need	no unmet need	no unmet need	19	35-39	15	7	in union	catholic	once	rural	no education	poorest	yes	no	no	no	6+	3	4	yes	no	knows modern fp methods	husband wants more	yes
unmet need for limiting	unmet need	.d	unmet need	20	40-44	16	5	in union	catholic	once	rural	no education	poorest	yes	no	no	no	5	0	0	yes	no	knows modern fp methods	both want same	yes
unmet need for limiting	unmet need	.d	unmet need	20	40-44	25	7	in union	islam	once	rural	no education	poorest	yes	no	no	no	6+	3	4	yes	no	knows modern fp methods	husband wants more	yes
no unmet need	no unmet need	no unmet need	no unmet need	20	25-29	18	1	in union	islam	once	rural	primary	poorest	yes	no	no	no	6+	3	3	yes	no	knows modern fp methods	husband wants more	yes
no unmet need	no unmet need	no unmet need	no unmet need	20	30-34	14	4	in union	no or trad religion	once	rural	no education	poorest	yes	no	no	no	6+	4	4	yes	no	knows modern fp methods	husband wants more	yes
unmet need for limiting	unmet need	.d	unmet need	20	45-49	19	8	in union	pentecostal protestant	once	rural	primary	poorest	yes	no	no	no	6+	3	4	yes	yes	knows modern fp methods	husband wants more	no
no unmet need	no unmet need	no unmet need	no unmet need	20	35-39	20	4	in union	islam	once	rural	secondary +	poorest	yes	no	no	no	6+	0	0	yes	no	knows modern fp methods	don't know	yes
no unmet need	no unmet need	no unmet need	no unmet need	20	40-44	16	4	in union	catholic	once	rural	no education	poorest	yes	no	no	no	5	2	3	yes	no	knows modern fp methods	husband wants more	yes
no unmet need	no unmet need	no unmet need	no unmet need	20	30-34	24	2	in union	islam	more than once	rural	no education	poorest	no	no	no	no	4	3	1	yes	no	knows modern fp methods	don't know	yes
no unmet need	no unmet need	no unmet need	no unmet need	21	40-44	21	7	in union	catholic	once	rural	no education	poorest	yes	yes	no	no	6+	5	5	no	no	knows modern fp methods	both want same	yes
no unmet need	no unmet need	no unmet need	no unmet need	21	25-29	16	4	in union	pentecostal protestant	once	rural	no education	poorer	yes	yes	yes	no	6+	15	15	no	no	knows modern fp methods	don't know	yes
no unmet need	no unmet need	no unmet need	no unmet need	21	40-44	22	6	in union	no or trad religion	once	rural	no education	poorest	yes	yes	yes	no	6+	5	5	no	no	knows modern fp methods	husband wants more	yes
unmet need for limiting	unmet need	.d	unmet need	21	40-44	16	8	in union	pentecostal protestant	more than once	rural	no education	poorest	yes	yes	no	no	6+	5	5	yes	no	knows modern fp methods	husband wants more	yes
no unmet need	no unmet need	no unmet need	no unmet need	21	45-49	17	6	in union	catholic	once	rural	no education	poorest	yes	yes	no	no	6+	4	4	no	no	knows modern fp methods	both want same	yes
no unmet need	no unmet need	no unmet need	no unmet need	21	30-34	17	5	in union	catholic	once	rural	no education	poorest	yes	yes	yes	no	6+	3	3	no	no	knows modern fp methods	husband wants fewer	no
no unmet need	no unmet need	no unmet need	no unmet need	21	25-29	17	3	in union	pentecostal protestant	once	rural	no education	poorest	yes	yes	no	no	6+	0	0	no	no	knows modern fp methods	husband wants more	yes
no unmet need	no unmet need	no unmet need	no unmet need	21	25-29	19	2	in union	pentecostal protestant	once	rural	no education	poorest	yes	no	yes	no	6+	5	5	no	no	knows modern fp methods	husband wants more	yes
no unmet need	no unmet need	no unmet need	no unmet need	21	25-29	21	1	in union	pentecostal protestant	once	rural	primary	poorest	yes	no	no	no	6+	5	5	yes	yes	knows modern fp methods	both want same	yes
no unmet need	no unmet need	no unmet need	no unmet need	21	25-29	17	2	in union	catholic	once	rural	no education	poorest	yes	yes	yes	no	5	2	3	yes	no	knows modern fp methods	husband wants fewer	yes
unmet need for spacing	unmet need	unmet need	.d	21	25-29	21	2	in union	pentecostal protestant	once	rural	no education	poorer	yes	no	no	no	5	3	2	no	no	knows modern fp methods	husband wants fewer	yes
no unmet need	no unmet need	no unmet need	no unmet need	21	45-49	19	8	in union	pentecostal protestant	once	rural	primary	poorest	yes	yes	yes	no	6+	5	5	yes	no	knows modern fp methods	both want same	yes
no unmet need	no unmet need	no unmet need	no unmet need	21	35-39	16	8	in union	pentecostal protestant	once	rural	no education	poorest	yes	yes	yes	no	6+	3	6	yes	no	knows modern fp methods	both want same	yes
no unmet need	no unmet need	no unmet need	no unmet need	21	20-24	23	0	in union	catholic	once	rural	no education	poorest	yes	no	no	no	6+	3	3	no	no	knows modern fp methods	both want same	yes
no unmet need	no unmet need	no unmet need	no unmet need	21	25-29	17	3	in union	pentecostal protestant	once	rural	no education	poorer	yes	no	no	no	5	3	2	no	no	knows modern fp methods	husband wants more	yes
no unmet need	no unmet need	no unmet need	no unmet need	21	25-29	20	2	in union	pentecostal protestant	once	rural	no education	poorer	no	yes	yes	no	6+	3	3	no	no	knows modern fp methods	don't know	yes
no unmet need	no unmet need	no unmet need	no unmet need	21	25-29	18	3	in union	pentecostal protestant	once	rural	no education	poorest	yes	yes	yes	no	6+	5	5	yes	no	knows modern fp methods	husband wants more	yes
no unmet need	no unmet need	no unmet need	no unmet need	21	25-29	18	1	in union	pentecostal protestant	more than once	rural	no education	poorest	yes	yes	yes	no	6+	3	3	yes	no	knows modern fp methods	husband wants more	yes
no unmet need	no unmet need	no unmet need	no unmet need	21	25-29	18	3	in union	catholic	once	rural	no education	poorer	yes	yes	yes	no	6+	0	0	yes	no	knows modern fp methods	both want same	yes
no unmet need	no unmet need	no unmet need	no unmet need	22	35-39	16	6	in union	no or trad religion	once	rural	no education	poorest	yes	yes	no	no	6+	4	4	yes	no	knows modern fp methods	both want same	yes
no unmet need	no unmet need	no unmet need	no unmet need	22	20-24	18	3	in union	pentecostal protestant	once	rural	no education	poorest	yes	no	no	no	6+	5	4	yes	no	knows modern fp methods	both want same	yes
no unmet need	no unmet need	no unmet need	no unmet need	22	35-39	18	6	in union	catholic	once	rural	no education	poorest	yes	no	no	no	6+	5	5	yes	yes	knows modern fp methods	both want same	yes
unmet need for spacing	unmet need	unmet need	.d	22	35-39	25	4	in union	catholic	once	rural	no education	poorest	yes	no	no	no	6+	4	4	yes	no	knows modern fp methods	husband wants more	yes
no unmet need	no unmet need	no unmet need	no unmet need	22	25-29	17	3	in union	catholic	once	rural	no education	poorest	yes	no	no	no	6+	2	4	yes	yes	knows modern fp methods	husband wants more	yes
no unmet need	no unmet need	no unmet need	no unmet need	22	25-29	16	3	in union	no or trad religion	once	rural	no education	poorest	yes	no	no	no	6+	5	5	yes	no	knows modern fp methods	both want same	yes
unmet need for spacing	unmet need	unmet need	.d	22	20-24	16	2	in union	pentecostal protestant	more than once	rural	primary	poorest	yes	no	no	no	2	1	1	no	no	knows modern fp methods	don't know	yes
no unmet need	no unmet need	no unmet need	no unmet need	22	30-34	21	3	in union	pentecostal protestant	once	rural	no education	poorest	yes	no	no	no	6+	4	6	no	no	knows modern fp methods	both want same	yes
no unmet need	no unmet need	no unmet need	no unmet need	22	20-24	18	3	in union	catholic	once	rural	no education	poorest	yes	yes	no	no	6+	4	2	yes	yes	knows modern fp methods	husband wants more	yes
unmet need for spacing	unmet need	unmet need	.d	22	30-34	16	4	in union	no or trad religion	once	rural	no education	poorest	yes	no	no	no	6+	3	3	yes	yes	knows modern fp methods	husband wants more	yes
no unmet need	no unmet need	no unmet need	no unmet need	22	35-39	18	5	in union	catholic	more than once	rural	primary	poorest	yes	no	no	no	6+	0	0	yes	yes	knows modern fp methods	husband wants more	yes
no unmet need	no unmet need	no unmet need	no unmet need	22	25-29	16	3	in union	catholic	once	rural	no education	poorest	yes	yes	no	no	6+	5	5	yes	no	knows modern fp methods	husband wants more	yes
unmet need for limiting	unmet need	.d	unmet need	22	40-44	17	6	in union	no or trad religion	more than once	rural	no education	poorest	no	no	no	no	3	1	2	no	no	knows modern fp methods	husband wants more	no
no unmet need	no unmet need	no unmet need	no unmet need	22	20-24	15	2	in union	catholic	more than once	rural	no education	poorest	yes	no	no	no	6+	4	3	yes	yes	knows modern fp methods	husband wants more	yes
unmet need for spacing	unmet need	unmet need	.d	22	25-29	17	2	in union	catholic	once	rural	no education	poorest	yes	no	no	no	5	4	1	yes	no	knows modern fp methods	husband wants more	yes
unmet need for limiting	unmet need	.d	unmet need	23	30-34	28	3	in union	non-pentecostal protestant	once	urban	secondary +	richer	yes	no	no	no	4	2	2	yes	no	knows modern fp methods	husband wants fewer	yes
no unmet need	no unmet need	no unmet need	no unmet need	23	30-34	15	3	in union	non-pentecostal protestant	once	urban	secondary +	middle	yes	no	no	no	2	1	1	yes	no	knows modern fp methods	husband wants more	yes
no unmet need	no unmet need	no unmet need	no unmet need	23	25-29	20	1	in union	pentecostal protestant	once	urban	secondary +	middle	yes	no	no	no	3	1	2	yes	no	knows modern fp methods	both want same	yes
no unmet need	no unmet need	no unmet need	no unmet need	23	20-24	18	2	in union	non-pentecostal protestant	once	urban	secondary +	richer	yes	yes	no	no	3	1	2	yes	no	knows modern fp methods	both want same	yes
unmet need for limiting	unmet need	.d	unmet need	23	25-29	21	3	in union	non-pentecostal protestant	once	urban	secondary +	richer	yes	no	no	no	3	0	0	yes	no	knows modern fp methods	husband wants more	yes
no unmet need	no unmet need	no unmet need	no unmet need	24	25-29	17	2	in union	catholic	more than once	rural	no education	poorest	yes	no	no	no	3	0	0	no	no	knows modern fp methods	don't know	yes
unmet need for limiting	unmet need	.d	unmet need	24	40-44	26	6	in union	pentecostal protestant	once	rural	no education	poorest	yes	no	no	no	5	0	0	yes	no	knows modern fp methods	don't know	yes
no unmet need	no unmet need	no unmet need	no unmet need	24	25-29	18	3	in union	catholic	once	rural	no education	middle	yes	yes	yes	no	3	2	1	yes	no	knows modern fp methods	don't know	yes
no unmet need	no unmet need	no unmet need	no unmet need	24	35-39	13	7	in union	non-pentecostal protestant	once	rural	no education	poorest	yes	no	no	no	6+	3	4	no	no	knows modern fp methods	both want same	no
unmet need for limiting	unmet need	.d	unmet need	24	15-19	14	1	in union	non-pentecostal protestant	once	rural	secondary +	poorest	no	yes	yes	yes	3	1	2	yes	no	knows modern fp methods	both want same	yes
no unmet need	no unmet need	no unmet need	no unmet need	24	15-19	13	0	in union	non-pentecostal protestant	once	rural	primary	poorest	no	no	no	no	4	2	2	no	no	knows modern fp methods	both want same	yes
no unmet need	no unmet need	no unmet need	no unmet need	24	30-34	20	5	in union	catholic	once	rural	primary	poorest	yes	yes	no	no	6+	0	0	yes	no	knows modern fp methods	don't know	yes
no unmet need	no unmet need	no unmet need	no unmet need	24	40-44	18	5	in union	non-pentecostal protestant	once	rural	no education	poorest	yes	yes	no	no	5	2	3	yes	no	knows modern fp methods	husband wants more	yes
unmet need for limiting	unmet need	.d	unmet need	24	40-44	27	5	in union	non-pentecostal protestant	once	rural	no education	poorest	yes	no	no	no	5	0	0	no	no	knows modern fp methods	don't know	yes
no unmet need	no unmet need	no unmet need	no unmet need	24	25-29	15	3	in union	non-pentecostal protestant	once	rural	primary	poorest	yes	yes	no	no	5	3	2	no	no	knows modern fp methods	both want same	yes
no unmet need	no unmet need	no unmet need	no unmet need	25	25-29	27	1	in union	islam	once	urban	secondary +	richer	yes	no	yes	no	3	2	1	yes	no	knows modern fp methods	both want same	yes
unmet need for limiting	unmet need	.d	unmet need	25	35-39	23	4	in union	catholic	more than once	urban	secondary +	richest	yes	no	yes	no	6+	2	4	yes	no	knows modern fp methods	both want same	no
unmet need for limiting	unmet need	.d	unmet need	25	40-44	20	4	in union	pentecostal protestant	once	urban	secondary +	middle	yes	no	no	no	5	2	3	no	no	knows modern fp methods	don't know	no
no unmet need	no unmet need	no unmet need	no unmet need	25	30-34	31	0	in union	non-pentecostal protestant	once	urban	primary	richest	no	no	yes	no	3	1	2	yes	no	knows modern fp methods	both want same	yes
no unmet need	no unmet need	no unmet need	no unmet need	26	30-34	18	4	in union	pentecostal protestant	more than once	rural	primary	poorer	yes	no	no	no	6+	3	3	yes	no	knows modern fp methods	husband wants more	yes
unmet need for spacing	unmet need	unmet need	.d	26	15-19	13	2	in union	non-pentecostal protestant	once	rural	primary	poorer	no	no	no	no	3	2	1	yes	no	knows modern fp methods	husband wants more	no
no unmet need	no unmet need	no unmet need	no unmet need	26	20-24	15	3	in union	pentecostal protestant	once	rural	primary	poorest	no	no	no	no	3	2	1	yes	no	knows modern fp methods	husband wants more	no
unmet need for limiting	unmet need	.d	unmet need	26	30-34	14	8	in union	non-pentecostal protestant	more than once	rural	secondary +	poorer	yes	yes	no	no	4	2	2	yes	no	knows modern fp methods	don't know	yes
unmet need for limiting	unmet need	.d	unmet need	26	35-39	35	7	in union	pentecostal protestant	more than once	rural	secondary +	poorest	yes	yes	no	no	5	3	2	no	no	knows modern fp methods	don't know	yes
unmet need for limiting	unmet need	.d	unmet need	26	25-29	17	4	in union	non-pentecostal protestant	once	rural	primary	poorer	yes	no	no	no	5	2	3	yes	no	knows modern fp methods	both want same	no
no unmet need	no unmet need	no unmet need	no unmet need	26	30-34	30	0	in union	pentecostal protestant	more than once	rural	primary	middle	yes	yes	no	no	5	3	2	no	no	knows modern fp methods	both want same	yes
no unmet need	no unmet need	no unmet need	no unmet need	26	30-34	13	6	in union	pentecostal protestant	more than once	rural	primary	poorer	yes	no	no	no	6+	0	0	yes	no	knows modern fp methods	both want same	no
no unmet need	no unmet need	no unmet need	no unmet need	26	30-34	20	4	in union	pentecostal protestant	once	rural	secondary +	poorer	yes	yes	no	no	6+	3	3	no	no	knows modern fp methods	both want same	yes
no unmet need	no unmet need	no unmet need	no unmet need	27	30-34	21	3	in union	pentecostal protestant	once	rural	no education	poorest	yes	no	no	no	5	3	2	no	no	knows modern fp methods	husband wants more	no
no unmet need	no unmet need	no unmet need	no unmet need	27	40-44	20	5	in union	no or trad religion	once	rural	no education	poorest	yes	yes	no	no	6+	5	5	yes	no	knows modern fp methods	both want same	yes
no unmet need	no unmet need	no unmet need	no unmet need	27	45-49	29	6	in union	no or trad religion	once	rural	no education	poorest	yes	yes	no	no	6+	6	6	yes	no	knows modern fp methods	husband wants more	no
unmet need for spacing	unmet need	unmet need	.d	27	30-34	14	6	in union	no or trad religion	more than once	rural	no education	poorest	yes	no	no	no	6+	5	5	no	no	knows modern fp methods	husband wants more	no
no unmet need	no unmet need	no unmet need	no unmet need	27	25-29	17	3	in union	no or trad religion	once	rural	no education	poorest	yes	yes	no	no	6+	3	3	no	no	knows modern fp methods	don't know	yes
unmet need for spacing	unmet need	unmet need	.d	27	15-19	16	1	in union	pentecostal protestant	once	rural	no education	poorest	yes	no	no	no	4	2	2	yes	no	knows modern fp methods	husband wants more	no
no unmet need	no unmet need	no unmet need	no unmet need	27	35-39	24	4	in union	no or trad religion	once	rural	no education	poorest	yes	no	no	no	6+	3	3	yes	no	knows modern fp methods	don't know	yes
no unmet need	no unmet need	no unmet need	no unmet need	27	25-29	15	4	in union	pentecostal protestant	more than once	rural	no education	poorest	yes	yes	no	no	6+	3	3	no	no	knows modern fp methods	don't know	no
no unmet need	no unmet need	no unmet need	no unmet need	27	45-49	17	6	in union	no or trad religion	more than once	rural	no education	poorest	yes	yes	no	no	6+	5	5	no	no	knows modern fp methods	both want same	yes
no unmet need	no unmet need	no unmet need	no unmet need	27	25-29	21	1	in union	catholic	once	rural	primary	poorest	yes	yes	yes	no	5	2	3	no	no	knows modern fp methods	don't know	yes
no unmet need	no unmet need	no unmet need	no unmet need	27	45-49	23	8	in union	pentecostal protestant	once	rural	no education	poorest	yes	yes	yes	no	6+	5	5	yes	no	knows modern fp methods	husband wants more	no
no unmet need	no unmet need	no unmet need	no unmet need	27	45-49	32	7	in union	no or trad religion	more than once	rural	no education	poorest	yes	no	no	no	6+	3	3	no	yes	knows modern fp methods	husband wants more	no
unmet need for spacing	unmet need	unmet need	.d	27	25-29	20	2	in union	pentecostal protestant	once	rural	primary	poorest	yes	yes	yes	no	4	2	2	no	no	knows modern fp methods	both want same	yes
no unmet need	no unmet need	no unmet need	no unmet need	27	15-19	14	0	in union	pentecostal protestant	once	rural	no education	poorest	yes	no	no	no	4	2	2	no	no	knows modern fp methods	both want same	yes
no unmet need	no unmet need	no unmet need	no unmet need	27	25-29	16	5	in union	no or trad religion	once	rural	no education	poorest	yes	yes	no	no	6+	4	4	no	no	knows modern fp methods	don't know	yes
unmet need for limiting	unmet need	.d	unmet need	27	45-49	23	6	in union	catholic	once	rural	no education	poorest	yes	yes	yes	no	3	2	1	no	no	knows modern fp methods	husband wants more	no
no unmet need	no unmet need	no unmet need	no unmet need	27	15-19	18	0	in union	pentecostal protestant	once	rural	no education	poorest	yes	no	no	no	6+	4	2	no	no	knows modern fp methods	husband wants more	yes
no unmet need	no unmet need	no unmet need	no unmet need	27	30-34	18	4	in union	pentecostal protestant	once	rural	no education	poorest	yes	no	no	no	6+	3	3	yes	no	knows modern fp methods	both want same	yes
unmet need for spacing	unmet need	unmet need	.d	27	25-29	18	5	in union	no or trad religion	once	rural	no education	poorest	yes	no	no	no	6+	4	2	no	no	knows modern fp methods	husband wants more	yes
no unmet need	no unmet need	no unmet need	no unmet need	27	25-29	17	2	in union	pentecostal protestant	more than once	rural	no education	poorest	yes	yes	yes	no	5	2	3	yes	no	knows modern fp methods	husband wants more	yes
no unmet need	no unmet need	no unmet need	no unmet need	27	35-39	21	4	in union	pentecostal protestant	once	rural	primary	poorest	yes	yes	no	no	6+	4	4	no	no	knows modern fp methods	both want same	yes
unmet need for spacing	unmet need	unmet need	.d	27	25-29	21	2	in union	no or trad religion	once	rural	no education	poorest	yes	no	no	no	4	2	2	no	no	knows modern fp methods	husband wants more	yes
no unmet need	no unmet need	no unmet need	no unmet need	27	25-29	23	2	in union	pentecostal protestant	once	rural	no education	poorest	yes	no	no	no	4	4	0	yes	no	doesn't know modern fp methods	husband wants more	yes
no unmet need	no unmet need	no unmet need	no unmet need	27	40-44	18	9	in union	pentecostal protestant	once	rural	no education	poorest	yes	yes	yes	no	6+	5	4	no	no	knows modern fp methods	husband wants more	yes
no unmet need	no unmet need	no unmet need	no unmet need	27	30-34	21	2	in union	no or trad religion	more than once	rural	no education	poorest	yes	yes	yes	no	4	2	2	no	no	knows modern fp methods	husband wants more	yes
no unmet need	no unmet need	no unmet need	no unmet need	27	20-24	17	1	in union	pentecostal protestant	once	rural	no education	poorest	yes	yes	yes	no	5	3	2	yes	no	knows modern fp methods	both want same	yes
no unmet need	no unmet need	no unmet need	no unmet need	27	25-29	20	2	in union	pentecostal protestant	once	rural	no education	poorest	yes	yes	yes	no	6+	5	5	yes	no	knows modern fp methods	both want same	yes
no unmet need	no unmet need	no unmet need	no unmet need	27	30-34	22	2	in union	pentecostal protestant	once	rural	primary	poorest	yes	no	no	no	6+	3	3	yes	yes	knows modern fp methods	both want same	yes
no unmet need	no unmet need	no unmet need	no unmet need	28	30-34	25	3	in union	pentecostal protestant	once	rural	secondary +	richest	yes	yes	yes	yes	4	2	2	yes	no	knows modern fp methods	both want same	yes
no unmet need	no unmet need	no unmet need	no unmet need	28	35-39	21	3	in union	non-pentecostal protestant	more than once	rural	secondary +	richer	yes	no	no	no	2	1	1	yes	no	knows modern fp methods	husband wants more	yes
no unmet need	no unmet need	no unmet need	no unmet need	28	40-44	25	4	in union	pentecostal protestant	once	rural	secondary +	richest	yes	yes	yes	no	4	2	2	yes	no	knows modern fp methods	husband wants more	yes
no unmet need	no unmet need	no unmet need	no unmet need	28	35-39	21	4	in union	islam	once	rural	primary	richer	yes	no	no	no	3	1	2	yes	no	knows modern fp methods	both want same	yes
no unmet need	no unmet need	no unmet need	no unmet need	28	30-34	25	1	in union	non-pentecostal protestant	once	rural	secondary +	richer	yes	no	no	no	4	2	2	yes	yes	knows modern fp methods	both want same	yes
unmet need for spacing	unmet need	unmet need	.d	28	30-34	25	3	in union	pentecostal protestant	once	rural	secondary +	richer	yes	yes	yes	no	4	2	2	yes	no	knows modern fp methods	husband wants more	yes
unmet need for spacing	unmet need	unmet need	.d	28	30-34	28	3	in union	pentecostal protestant	once	rural	secondary +	richer	no	yes	yes	no	4	2	2	yes	no	knows modern fp methods	husband wants more	yes
no unmet need	no unmet need	no unmet need	no unmet need	28	40-44	34	3	in union	pentecostal protestant	once	rural	secondary +	richer	yes	yes	yes	yes	3	3	0	yes	no	knows modern fp methods	both want same	yes
no unmet need	no unmet need	no unmet need	no unmet need	29	40-44	16	5	in union	non-pentecostal protestant	more than once	urban	primary	richest	yes	yes	no	no	6+	4	3	no	no	knows modern fp methods	both want same	yes
no unmet need	no unmet need	no unmet need	no unmet need	29	30-34	29	1	in union	non-pentecostal protestant	once	urban	secondary +	richer	yes	yes	yes	no	3	0	0	yes	no	knows modern fp methods	both want same	yes
no unmet need	no unmet need	no unmet need	no unmet need	29	35-39	17	6	in union	non-pentecostal protestant	more than once	urban	secondary +	richer	yes	yes	yes	no	6+	6	4	yes	no	knows modern fp methods	both want same	yes
no unmet need	no unmet need	no unmet need	no unmet need	29	30-34	14	3	in union	pentecostal protestant	more than once	urban	secondary +	richer	yes	yes	yes	no	4	2	2	yes	no	knows modern fp methods	don't know	yes
unmet need for limiting	unmet need	.d	unmet need	29	30-34	24	2	in union	non-pentecostal protestant	once	urban	secondary +	richest	yes	no	no	no	2	1	1	no	no	knows modern fp methods	both want same	yes
no unmet need	no unmet need	no unmet need	no unmet need	29	30-34	20	4	in union	pentecostal protestant	more than once	urban	secondary +	richest	yes	yes	yes	no	3	0	3	yes	no	knows modern fp methods	don't know	no
no unmet need	no unmet need	no unmet need	no unmet need	29	40-44	18	4	in union	catholic	once	urban	secondary +	richest	yes	no	no	no	5	2	3	no	no	knows modern fp methods	don't know	yes
no unmet need	no unmet need	no unmet need	no unmet need	29	35-39	28	2	in union	pentecostal protestant	once	urban	secondary +	richest	yes	yes	yes	no	4	0	0	yes	no	knows modern fp methods	husband wants more	yes
no unmet need	no unmet need	no unmet need	no unmet need	29	35-39	16	5	in union	pentecostal protestant	more than once	urban	secondary +	richer	yes	yes	yes	no	4	2	2	no	no	knows modern fp methods	both want same	no
no unmet need	no unmet need	no unmet need	no unmet need	30	30-34	16	4	in union	non-pentecostal protestant	more than once	rural	secondary +	middle	yes	yes	no	no	4	0	0	no	no	knows modern fp methods	husband wants more	no
no unmet need	no unmet need	no unmet need	no unmet need	30	45-49	17	6	in union	pentecostal protestant	more than once	rural	primary	poorer	yes	yes	no	no	6+	5	5	no	no	knows modern fp methods	both want same	yes
no unmet need	no unmet need	no unmet need	no unmet need	30	45-49	17	4	in union	no or trad religion	more than once	rural	primary	poorer	no	no	no	no	6+	5	3	yes	no	knows modern fp methods	both want same	yes
no unmet need	no unmet need	no unmet need	no unmet need	30	25-29	27	0	in union	islam	once	rural	secondary +	middle	no	no	no	no	4	2	2	yes	no	knows modern fp methods	husband wants more	yes
no unmet need	no unmet need	no unmet need	no unmet need	30	30-34	18	2	in union	non-pentecostal protestant	once	rural	secondary +	poorer	yes	no	no	no	4	2	2	no	no	knows modern fp methods	both want same	yes
no unmet need	no unmet need	no unmet need	no unmet need	30	35-39	20	5	in union	non-pentecostal protestant	once	rural	secondary +	middle	yes	yes	yes	yes	5	4	1	yes	no	knows modern fp methods	husband wants fewer	yes
no unmet need	no unmet need	no unmet need	no unmet need	30	15-19	17	1	in union	non-pentecostal protestant	once	rural	secondary +	richer	yes	yes	no	no	3	2	1	no	yes	knows modern fp methods	both want same	yes
unmet need for spacing	unmet need	unmet need	.d	30	20-24	19	1	in union	pentecostal protestant	more than once	rural	primary	poorer	yes	yes	no	no	4	2	2	yes	no	knows modern fp methods	husband wants more	yes
no unmet need	no unmet need	no unmet need	no unmet need	31	30-34	17	4	in union	pentecostal protestant	once	rural	secondary +	poorest	yes	yes	no	no	5	3	2	yes	yes	knows modern fp methods	husband wants fewer	yes
no unmet need	no unmet need	no unmet need	no unmet need	31	25-29	20	3	in union	catholic	once	rural	no education	poorest	yes	no	no	no	6+	3	3	yes	yes	knows modern fp methods	both want same	yes
no unmet need	no unmet need	no unmet need	no unmet need	31	30-34	16	2	in union	non-pentecostal protestant	once	rural	no education	poorest	yes	no	no	no	4	3	1	no	no	knows modern fp methods	husband wants more	yes
unmet need for spacing	unmet need	unmet need	.d	31	25-29	26	2	in union	no or trad religion	once	rural	no education	poorer	yes	no	no	no	4	2	2	yes	yes	knows modern fp methods	husband wants more	yes
no unmet need	no unmet need	no unmet need	no unmet need	31	20-24	18	2	in union	catholic	once	rural	no education	poorer	yes	no	no	no	6+	4	2	no	yes	knows modern fp methods	husband wants more	yes
no unmet need	no unmet need	no unmet need	no unmet need	31	30-34	16	4	in union	catholic	more than once	rural	no education	poorer	yes	no	no	no	6+	3	3	yes	yes	knows modern fp methods	both want same	no
unmet need for spacing	unmet need	unmet need	.d	31	30-34	14	4	in union	catholic	once	rural	secondary +	poorer	yes	yes	yes	no	5	3	2	no	no	knows modern fp methods	husband wants more	yes
no unmet need	no unmet need	no unmet need	no unmet need	31	40-44	16	6	in union	pentecostal protestant	more than once	rural	no education	poorest	yes	yes	yes	no	6+	3	4	yes	yes	knows modern fp methods	husband wants fewer	no
no unmet need	no unmet need	no unmet need	no unmet need	31	40-44	13	4	in union	no or trad religion	once	rural	no education	poorest	yes	no	no	no	6+	5	5	yes	yes	knows modern fp methods	husband wants more	no
no unmet need	no unmet need	no unmet need	no unmet need	31	35-39	17	5	in union	no or trad religion	more than once	rural	no education	poorest	yes	no	no	no	6+	4	3	yes	no	knows modern fp methods	husband wants more	no
no unmet need	no unmet need	no unmet need	no unmet need	31	30-34	13	5	in union	no or trad religion	once	rural	no education	poorer	no	no	no	no	5	2	3	no	no	knows modern fp methods	both want same	yes
no unmet need	no unmet need	no unmet need	no unmet need	31	35-39	18	5	in union	no or trad religion	once	rural	primary	poorest	yes	no	no	no	5	0	0	yes	no	knows modern fp methods	don't know	no
unmet need for spacing	unmet need	unmet need	.d	31	25-29	21	3	in union	pentecostal protestant	once	rural	no education	poorer	yes	no	no	no	6+	4	2	no	no	knows modern fp methods	husband wants more	yes
no unmet need	no unmet need	no unmet need	no unmet need	31	25-29	25	1	in union	pentecostal protestant	more than once	rural	no education	poorest	yes	yes	yes	no	4	2	2	yes	no	knows modern fp methods	husband wants fewer	yes
no unmet need	no unmet need	no unmet need	no unmet need	31	40-44	12	7	in union	non-pentecostal protestant	once	rural	no education	poorest	yes	no	no	no	6+	5	5	no	no	knows modern fp methods	both want same	no
no unmet need	no unmet need	no unmet need	no unmet need	31	30-34	17	3	in union	catholic	once	rural	no education	poorest	yes	no	no	no	3	0	0	yes	yes	knows modern fp methods	husband wants fewer	no
no unmet need	no unmet need	no unmet need	no unmet need	32	35-39	18	4	in union	non-pentecostal protestant	once	rural	no education	richer	yes	no	yes	no	6+	2	4	yes	no	knows modern fp methods	husband wants fewer	yes
no unmet need	no unmet need	no unmet need	no unmet need	32	20-24	19	1	in union	non-pentecostal protestant	once	rural	secondary +	middle	no	yes	yes	no	3	2	1	yes	yes	knows modern fp methods	don't know	no
unmet need for limiting	unmet need	.d	unmet need	32	20-24	16	5	in union	non-pentecostal protestant	once	rural	primary	poorest	no	yes	no	no	6+	3	3	yes	no	knows modern fp methods	husband wants more	no
no unmet need	no unmet need	no unmet need	no unmet need	32	30-34	20	4	in union	no or trad religion	once	rural	primary	poorer	yes	yes	yes	no	4	2	2	yes	no	knows modern fp methods	husband wants more	yes
no unmet need	no unmet need	no unmet need	no unmet need	33	35-39	20	4	in union	pentecostal protestant	once	rural	secondary +	poorer	yes	yes	yes	no	4	2	2	no	no	knows modern fp methods	husband wants more	no
unmet need for spacing	unmet need	unmet need	.d	33	15-19	16	1	in union	pentecostal protestant	once	rural	primary	middle	yes	no	no	no	4	2	2	yes	no	knows modern fp methods	husband wants more	yes
unmet need for spacing	unmet need	unmet need	.d	33	35-39	15	8	in union	pentecostal protestant	once	rural	no education	poorest	yes	yes	no	no	3	1	2	no	no	knows modern fp methods	both want same	yes
unmet need for spacing	unmet need	unmet need	.d	33	40-44	14	4	in union	islam	once	rural	no education	poorer	yes	no	no	no	5	2	3	yes	yes	knows modern fp methods	both want same	no
unmet need for limiting	unmet need	.d	unmet need	33	30-34	18	6	in union	pentecostal protestant	once	rural	primary	poorer	yes	yes	no	no	4	2	2	no	no	knows modern fp methods	both want same	no
no unmet need	no unmet need	no unmet need	no unmet need	33	30-34	21	3	in union	pentecostal protestant	once	rural	secondary +	poorest	yes	no	no	no	3	2	1	yes	no	knows modern fp methods	husband wants more	no
no unmet need	no unmet need	no unmet need	no unmet need	33	35-39	18	5	in union	islam	once	rural	no education	poorer	yes	no	no	no	6+	4	4	no	no	knows modern fp methods	husband wants more	no
no unmet need	no unmet need	no unmet need	no unmet need	33	35-39	17	7	in union	pentecostal protestant	more than once	rural	secondary +	poorest	yes	no	no	no	6+	3	4	yes	no	knows modern fp methods	both want same	yes
unmet need for spacing	unmet need	unmet need	.d	33	15-19	13	1	in union	pentecostal protestant	once	rural	primary	poorer	yes	no	no	no	2	1	1	yes	no	knows modern fp methods	don't know	no
unmet need for spacing	unmet need	unmet need	.d	33	20-24	20	1	in union	pentecostal protestant	once	rural	secondary +	poorer	no	yes	no	yes	4	2	2	yes	no	knows modern fp methods	husband wants more	yes
unmet need for limiting	unmet need	.d	unmet need	33	20-24	15	5	in union	islam	once	rural	secondary +	poorest	yes	yes	no	no	4	2	2	yes	no	knows modern fp methods	both want same	no
no unmet need	no unmet need	no unmet need	no unmet need	34	40-44	25	7	in union	pentecostal protestant	once	rural	primary	poorest	yes	no	no	no	6+	4	6	yes	no	knows modern fp methods	husband wants more	no
unmet need for limiting	unmet need	.d	unmet need	34	30-34	20	5	in union	pentecostal protestant	once	rural	no education	poorest	yes	no	no	no	4	2	2	yes	no	knows modern fp methods	don't know	yes
unmet need for limiting	unmet need	.d	unmet need	34	40-44	17	8	in union	non-pentecostal protestant	once	rural	no education	poorest	no	no	no	no	5	2	2	yes	yes	knows modern fp methods	don't know	no
unmet need for spacing	unmet need	unmet need	.d	34	30-34	16	7	in union	non-pentecostal protestant	more than once	rural	no education	poorer	yes	yes	yes	yes	6+	5	5	no	no	knows modern fp methods	both want same	yes
unmet need for spacing	unmet need	unmet need	.d	34	15-19	17	1	in union	non-pentecostal protestant	once	rural	primary	poorer	no	no	no	no	4	2	2	yes	no	knows modern fp methods	both want same	no
unmet need for limiting	unmet need	.d	unmet need	34	45-49	23	3	in union	non-pentecostal protestant	once	rural	primary	poorest	yes	yes	no	no	6+	2	4	yes	no	knows modern fp methods	both want same	no
unmet need for spacing	unmet need	unmet need	.d	34	20-24	19	1	in union	non-pentecostal protestant	once	rural	primary	poorest	yes	no	no	no	5	2	2	yes	no	knows modern fp methods	don't know	no
no unmet need	no unmet need	no unmet need	no unmet need	34	25-29	18	4	in union	non-pentecostal protestant	once	rural	secondary +	poorest	yes	no	no	no	6+	3	3	yes	no	knows modern fp methods	husband wants fewer	yes
unmet need for spacing	unmet need	unmet need	.d	34	25-29	21	3	in union	non-pentecostal protestant	once	rural	secondary +	poorest	yes	no	no	no	4	2	2	yes	no	knows modern fp methods	don't know	yes
unmet need for limiting	unmet need	.d	unmet need	34	25-29	16	4	in union	no or trad religion	once	rural	no education	poorest	yes	yes	no	no	4	2	2	no	yes	knows modern fp methods	husband wants more	yes
unmet need for limiting	unmet need	.d	unmet need	34	35-39	16	5	in union	catholic	once	rural	primary	poorest	yes	no	no	no	5	0	0	no	no	knows modern fp methods	both want same	yes
unmet need for limiting	unmet need	.d	unmet need	35	30-34	23	2	in union	non-pentecostal protestant	more than once	urban	secondary +	middle	yes	yes	yes	yes	2	0	0	yes	no	knows modern fp methods	husband wants more	yes
unmet need for spacing	unmet need	unmet need	.d	35	25-29	21	2	in union	pentecostal protestant	once	urban	secondary +	richest	yes	yes	yes	no	3	0	0	yes	no	knows modern fp methods	both want same	yes
no unmet need	no unmet need	no unmet need	no unmet need	35	35-39	33	2	in union	non-pentecostal protestant	once	urban	secondary +	richer	yes	yes	yes	no	4	2	2	yes	no	knows modern fp methods	both want same	yes
no unmet need	no unmet need	no unmet need	no unmet need	35	30-34	24	1	in union	pentecostal protestant	once	urban	primary	richer	yes	yes	yes	no	3	0	0	yes	no	knows modern fp methods	both want same	no
no unmet need	no unmet need	no unmet need	no unmet need	35	25-29	23	2	in union	non-pentecostal protestant	once	urban	primary	richest	yes	yes	yes	no	2	1	1	yes	no	knows modern fp methods	husband wants more	yes
unmet need for spacing	unmet need	unmet need	.d	35	30-34	21	3	in union	pentecostal protestant	once	urban	secondary +	richest	yes	no	no	no	5	2	3	no	no	knows modern fp methods	husband wants more	no
no unmet need	no unmet need	no unmet need	no unmet need	35	35-39	19	3	in union	non-pentecostal protestant	once	urban	secondary +	richer	yes	yes	yes	no	3	1	2	yes	no	knows modern fp methods	husband wants more	no
unmet need for spacing	unmet need	unmet need	.d	35	30-34	21	1	in union	non-pentecostal protestant	once	urban	secondary +	richest	yes	yes	yes	no	4	2	2	yes	yes	knows modern fp methods	don't know	no
no unmet need	no unmet need	no unmet need	no unmet need	35	30-34	28	1	in union	non-pentecostal protestant	once	urban	secondary +	richest	yes	yes	yes	no	3	1	2	no	yes	knows modern fp methods	both want same	yes
no unmet need	no unmet need	no unmet need	no unmet need	35	45-49	29	4	in union	non-pentecostal protestant	once	urban	secondary +	richer	yes	no	no	no	4	0	0	no	no	knows modern fp methods	both want same	yes
no unmet need	no unmet need	no unmet need	no unmet need	35	35-39	33	1	in union	non-pentecostal protestant	once	urban	secondary +	richest	yes	yes	yes	no	4	2	2	yes	no	knows modern fp methods	both want same	yes
no unmet need	no unmet need	no unmet need	no unmet need	36	20-24	16	2	in union	non-pentecostal protestant	once	urban	secondary +	middle	yes	no	no	no	4	2	2	yes	no	knows modern fp methods	both want same	no
no unmet need	no unmet need	no unmet need	no unmet need	36	25-29	21	1	in union	pentecostal protestant	once	urban	secondary +	richest	yes	no	yes	no	4	2	2	yes	no	knows modern fp methods	both want same	yes
unmet need for limiting	unmet need	.d	unmet need	36	40-44	18	5	in union	pentecostal protestant	once	urban	secondary +	richer	yes	no	yes	no	4	2	2	yes	no	knows modern fp methods	both want same	yes
no unmet need	no unmet need	no unmet need	no unmet need	36	45-49	14	4	in union	catholic	more than once	urban	secondary +	richer	yes	no	no	no	4	2	2	yes	no	knows modern fp methods	both want same	yes
no unmet need	no unmet need	no unmet need	no unmet need	36	15-19	17	0	in union	pentecostal protestant	once	urban	primary	middle	no	yes	no	no	3	1	2	no	no	knows modern fp methods	both want same	no
no unmet need	no unmet need	no unmet need	no unmet need	36	25-29	22	4	in union	non-pentecostal protestant	once	urban	secondary +	middle	yes	no	no	no	5	3	2	no	no	knows modern fp methods	husband wants fewer	yes
unmet need for spacing	unmet need	unmet need	.d	37	40-44	20	8	in union	non-pentecostal protestant	more than once	rural	no education	poorer	yes	no	no	no	4	2	2	no	no	knows modern fp methods	don't know	no
no unmet need	no unmet need	no unmet need	no unmet need	37	25-29	18	2	in union	non-pentecostal protestant	once	rural	no education	poorer	yes	yes	yes	no	4	2	2	no	no	knows modern fp methods	both want same	no
unmet need for spacing	unmet need	unmet need	.d	37	30-34	21	3	in union	non-pentecostal protestant	more than once	rural	no education	poorer	yes	yes	no	no	4	2	2	no	no	knows modern fp methods	don't know	no
no unmet need	no unmet need	no unmet need	no unmet need	37	45-49	19	9	in union	non-pentecostal protestant	once	rural	no education	poorer	yes	yes	yes	no	4	2	2	no	no	knows modern fp methods	don't know	yes
no unmet need	no unmet need	no unmet need	no unmet need	37	25-29	18	3	in union	non-pentecostal protestant	once	rural	secondary +	poorer	yes	yes	yes	yes	5	2	3	yes	no	knows modern fp methods	both want same	no
unmet need for spacing	unmet need	unmet need	.d	37	20-24	22	1	in union	pentecostal protestant	once	rural	secondary +	poorer	yes	no	no	no	6+	0	0	yes	no	knows modern fp methods	both want same	no
unmet need for limiting	unmet need	.d	unmet need	37	35-39	24	7	in union	non-pentecostal protestant	once	rural	no education	poorer	yes	no	no	no	4	2	2	no	no	knows modern fp methods	both want same	no
no unmet need	no unmet need	no unmet need	no unmet need	37	30-34	20	4	in union	non-pentecostal protestant	once	rural	secondary +	poorer	yes	yes	no	no	5	2	2	no	no	knows modern fp methods	both want same	no
unmet need for limiting	unmet need	.d	unmet need	37	35-39	17	7	in union	non-pentecostal protestant	more than once	rural	primary	poorer	yes	no	no	no	5	3	2	no	no	knows modern fp methods	husband wants more	no
no unmet need	no unmet need	no unmet need	no unmet need	38	30-34	26	1	in union	pentecostal protestant	once	urban	secondary +	richer	no	no	yes	no	3	0	1	no	no	knows modern fp methods	don't know	no
unmet need for limiting	unmet need	.d	unmet need	38	40-44	24	4	in union	non-pentecostal protestant	more than once	urban	secondary +	richer	yes	yes	no	no	6+	2	4	no	no	knows modern fp methods	husband wants fewer	yes
no unmet need	no unmet need	no unmet need	no unmet need	38	40-44	18	4	in union	pentecostal protestant	once	urban	secondary +	richer	yes	yes	yes	no	5	3	2	no	no	knows modern fp methods	both want same	yes
unmet need for limiting	unmet need	.d	unmet need	38	40-44	20	4	in union	pentecostal protestant	once	urban	no education	richest	yes	yes	yes	no	4	2	2	yes	no	knows modern fp methods	husband wants fewer	yes
unmet need for limiting	unmet need	.d	unmet need	38	45-49	19	3	in union	non-pentecostal protestant	once	urban	secondary +	richest	yes	yes	yes	no	4	2	2	yes	no	knows modern fp methods	both want same	yes
no unmet need	no unmet need	no unmet need	no unmet need	38	35-39	32	0	in union	pentecostal protestant	once	urban	secondary +	richest	yes	yes	yes	no	3	2	1	yes	no	knows modern fp methods	both want same	yes
no unmet need	no unmet need	no unmet need	no unmet need	38	40-44	22	3	in union	pentecostal protestant	once	urban	secondary +	richest	yes	yes	yes	no	4	2	2	yes	no	knows modern fp methods	both want same	yes
no unmet need	no unmet need	no unmet need	no unmet need	38	35-39	23	1	in union	pentecostal protestant	once	urban	secondary +	richest	yes	yes	yes	no	2	1	1	no	no	knows modern fp methods	both want same	yes
unmet need for limiting	unmet need	.d	unmet need	38	40-44	16	4	in union	pentecostal protestant	once	urban	secondary +	richest	yes	yes	yes	no	5	5	0	no	no	knows modern fp methods	husband wants fewer	yes
no unmet need	no unmet need	no unmet need	no unmet need	39	30-34	26	4	in union	islam	once	urban	primary	richer	no	no	no	no	6+	3	3	yes	no	knows modern fp methods	husband wants more	yes
no unmet need	no unmet need	no unmet need	no unmet need	39	20-24	20	1	in union	islam	once	urban	no education	middle	yes	yes	yes	no	6+	3	3	yes	no	knows modern fp methods	husband wants more	yes
no unmet need	no unmet need	no unmet need	no unmet need	39	30-34	15	3	in union	islam	once	urban	no education	middle	yes	no	no	no	6+	0	0	no	no	knows modern fp methods	husband wants more	yes
no unmet need	no unmet need	no unmet need	no unmet need	39	30-34	13	4	in union	islam	once	urban	no education	middle	no	no	no	no	6+	5	5	yes	no	knows modern fp methods	husband wants more	yes
no unmet need	no unmet need	no unmet need	no unmet need	39	25-29	16	3	in union	islam	once	urban	no education	middle	no	no	no	no	5	0	0	yes	no	knows modern fp methods	husband wants more	yes
unmet need for spacing	unmet need	unmet need	.d	39	30-34	25	1	in union	islam	once	urban	secondary +	middle	yes	yes	yes	no	6+	5	5	yes	no	knows modern fp methods	both want same	yes
no unmet need	no unmet need	no unmet need	no unmet need	39	35-39	16	7	in union	islam	more than once	urban	no education	poorest	yes	yes	yes	no	6+	4	3	yes	no	knows modern fp methods	both want same	yes
no unmet need	no unmet need	no unmet need	no unmet need	39	30-34	14	3	in union	islam	once	urban	no education	middle	no	no	no	no	6+	6	6	yes	no	knows modern fp methods	both want same	no
unmet need for limiting	unmet need	.d	unmet need	39	40-44	14	7	in union	islam	more than once	urban	no education	poorest	yes	yes	yes	no	5	3	2	no	no	knows modern fp methods	husband wants more	yes
no unmet need	no unmet need	no unmet need	no unmet need	39	35-39	14	5	in union	islam	more than once	urban	no education	poorest	yes	yes	yes	no	6+	4	2	no	no	knows modern fp methods	husband wants more	yes
unmet need for limiting	unmet need	.d	unmet need	39	40-44	23	5	in union	islam	once	urban	no education	poorer	yes	yes	no	no	6+	3	3	yes	yes	knows modern fp methods	both want same	yes
no unmet need	no unmet need	no unmet need	no unmet need	39	35-39	19	3	in union	islam	more than once	urban	no education	poorer	yes	yes	yes	no	6+	3	3	no	no	knows modern fp methods	husband wants more	yes
no unmet need	no unmet need	no unmet need	no unmet need	39	30-34	18	3	in union	islam	once	urban	no education	poorest	yes	yes	no	no	6+	4	3	yes	no	knows modern fp methods	husband wants more	yes
unmet need for spacing	unmet need	unmet need	.d	39	25-29	24	1	in union	islam	once	urban	no education	middle	no	yes	yes	no	5	3	2	yes	no	knows modern fp methods	husband wants more	yes
unmet need for spacing	unmet need	unmet need	.d	39	30-34	16	3	in union	islam	once	urban	no education	middle	yes	yes	yes	no	6+	3	3	yes	no	knows modern fp methods	husband wants more	yes
unmet need for spacing	unmet need	unmet need	.d	39	20-24	18	2	in union	islam	once	urban	no education	poorest	yes	no	no	no	6+	0	0	yes	no	knows modern fp methods	don't know	yes
no unmet need	no unmet need	no unmet need	no unmet need	39	45-49	19	3	in union	islam	more than once	urban	no education	poorest	yes	yes	no	no	5	3	2	no	no	knows modern fp methods	husband wants more	yes
unmet need for spacing	unmet need	unmet need	.d	39	25-29	14	4	in union	islam	once	urban	no education	poorer	yes	yes	yes	no	6+	5	1	yes	no	knows modern fp methods	both want same	yes
no unmet need	no unmet need	no unmet need	no unmet need	39	30-34	23	3	in union	islam	once	urban	no education	middle	yes	yes	no	no	6+	4	4	yes	no	knows modern fp methods	husband wants more	yes
unmet need for spacing	unmet need	unmet need	.d	40	35-39	20	3	in union	non-pentecostal protestant	once	urban	secondary +	middle	yes	no	no	no	4	2	2	no	no	knows modern fp methods	both want same	yes
no unmet need	no unmet need	no unmet need	no unmet need	40	20-24	18	1	in union	pentecostal protestant	once	urban	secondary +	richer	yes	yes	yes	no	2	1	1	no	no	knows modern fp methods	both want same	yes
unmet need for limiting	unmet need	.d	unmet need	40	30-34	17	4	in union	pentecostal protestant	once	urban	secondary +	middle	yes	no	no	no	5	0	0	yes	no	knows modern fp methods	don't know	yes
no unmet need	no unmet need	no unmet need	no unmet need	40	40-44	22	2	in union	pentecostal protestant	more than once	urban	no education	middle	no	yes	yes	no	6+	0	0	no	no	knows modern fp methods	both want same	no
unmet need for limiting	unmet need	.d	unmet need	40	45-49	15	5	in union	pentecostal protestant	more than once	urban	primary	middle	yes	yes	yes	no	4	2	2	no	no	knows modern fp methods	husband wants more	yes
unmet need for spacing	unmet need	unmet need	.d	40	30-34	22	2	in union	pentecostal protestant	once	urban	secondary +	poorer	yes	yes	yes	no	3	2	1	no	no	knows modern fp methods	both want same	yes
no unmet need	no unmet need	no unmet need	no unmet need	40	20-24	15	1	in union	non-pentecostal protestant	once	urban	secondary +	middle	no	yes	yes	no	1	0	1	no	no	knows modern fp methods	husband wants more	yes
unmet need for limiting	unmet need	.d	unmet need	40	35-39	22	4	in union	non-pentecostal protestant	more than once	urban	secondary +	middle	yes	yes	yes	no	4	1	3	no	no	knows modern fp methods	both want same	yes
unmet need for limiting	unmet need	.d	unmet need	41	40-44	14	6	in union	pentecostal protestant	more than once	rural	primary	poorer	yes	no	no	no	4	2	2	yes	no	knows modern fp methods	husband wants more	no
unmet need for limiting	unmet need	.d	unmet need	41	40-44	24	3	in union	non-pentecostal protestant	more than once	rural	primary	poorest	yes	no	no	no	4	0	0	no	no	knows modern fp methods	both want same	no
unmet need for limiting	unmet need	.d	unmet need	41	35-39	18	6	in union	islam	more than once	rural	secondary +	poorer	yes	no	no	no	6+	3	3	yes	no	knows modern fp methods	both want same	no
unmet need for spacing	unmet need	unmet need	.d	41	15-19	16	0	in union	catholic	once	rural	secondary +	poorer	yes	yes	yes	no	3	1	2	yes	no	knows modern fp methods	don't know	yes
unmet need for spacing	unmet need	unmet need	.d	41	15-19	15	0	in union	pentecostal protestant	once	rural	primary	poorer	no	no	no	no	3	1	2	no	no	knows modern fp methods	don't know	no
unmet need for limiting	unmet need	.d	unmet need	41	35-39	16	5	in union	non-pentecostal protestant	once	rural	secondary +	poorer	yes	no	no	no	5	2	3	yes	no	knows modern fp methods	both want same	yes
no unmet need	no unmet need	no unmet need	no unmet need	41	30-34	27	1	in union	non-pentecostal protestant	once	rural	secondary +	middle	yes	yes	yes	yes	3	0	0	yes	no	knows modern fp methods	both want same	yes
unmet need for limiting	unmet need	.d	unmet need	41	45-49	18	6	in union	pentecostal protestant	once	rural	secondary +	poorer	yes	no	no	no	4	2	2	no	yes	knows modern fp methods	both want same	no
no unmet need	no unmet need	no unmet need	no unmet need	41	25-29	15	4	in union	non-pentecostal protestant	once	rural	primary	middle	no	no	yes	no	5	3	2	no	no	knows modern fp methods	husband wants fewer	no
unmet need for limiting	unmet need	.d	unmet need	41	45-49	17	5	in union	non-pentecostal protestant	once	rural	secondary +	poorer	yes	no	no	no	6+	3	3	yes	no	knows modern fp methods	both want same	no
no unmet need	no unmet need	no unmet need	no unmet need	41	30-34	15	5	in union	pentecostal protestant	once	rural	secondary +	poorer	yes	no	no	no	6+	3	3	yes	no	knows modern fp methods	husband wants more	yes
no unmet need	no unmet need	no unmet need	no unmet need	41	45-49	20	7	in union	non-pentecostal protestant	once	rural	no education	poorer	yes	yes	yes	no	6+	2	5	no	yes	knows modern fp methods	both want same	no
no unmet need	no unmet need	no unmet need	no unmet need	41	25-29	16	3	in union	catholic	once	rural	secondary +	poorer	yes	yes	no	no	5	2	3	yes	yes	knows modern fp methods	both want same	no
no unmet need	no unmet need	no unmet need	no unmet need	42	35-39	12	4	in union	non-pentecostal protestant	once	urban	no education	richer	yes	no	no	no	4	2	2	no	no	knows modern fp methods	both want same	yes
no unmet need	no unmet need	no unmet need	no unmet need	42	35-39	12	5	in union	non-pentecostal protestant	more than once	urban	secondary +	middle	yes	yes	no	no	6+	3	3	no	no	knows modern fp methods	husband wants more	yes
unmet need for limiting	unmet need	.d	unmet need	42	40-44	17	8	in union	non-pentecostal protestant	once	urban	secondary +	poorer	yes	no	no	no	4	2	2	yes	no	knows modern fp methods	both want same	yes
unmet need for spacing	unmet need	unmet need	.d	42	20-24	17	2	in union	non-pentecostal protestant	once	urban	secondary +	richer	no	no	no	no	4	2	2	yes	no	knows modern fp methods	husband wants more	yes
no unmet need	no unmet need	no unmet need	no unmet need	42	30-34	21	2	in union	non-pentecostal protestant	more than once	urban	secondary +	middle	yes	yes	yes	no	4	2	2	yes	no	knows modern fp methods	husband wants more	yes
no unmet need	no unmet need	no unmet need	no unmet need	42	20-24	12	4	in union	pentecostal protestant	more than once	urban	secondary +	middle	no	no	no	no	4	3	1	yes	no	knows modern fp methods	both want same	yes
no unmet need	no unmet need	no unmet need	no unmet need	42	25-29	15	3	in union	pentecostal protestant	more than once	urban	primary	middle	yes	yes	yes	no	5	3	2	no	no	knows modern fp methods	husband wants more	yes
unmet need for spacing	unmet need	unmet need	.d	42	25-29	26	2	in union	pentecostal protestant	once	urban	secondary +	middle	yes	yes	yes	yes	4	2	2	yes	no	knows modern fp methods	don't know	yes
no unmet need	no unmet need	no unmet need	no unmet need	43	15-19	18	1	in union	non-pentecostal protestant	once	urban	secondary +	middle	yes	yes	no	no	4	2	2	no	no	knows modern fp methods	husband wants fewer	yes
no unmet need	no unmet need	no unmet need	no unmet need	43	25-29	13	2	in union	catholic	once	urban	secondary +	richer	yes	no	yes	no	1	0	1	yes	yes	knows modern fp methods	husband wants more	yes
no unmet need	no unmet need	no unmet need	no unmet need	43	30-34	22	2	in union	non-pentecostal protestant	once	urban	secondary +	richest	no	yes	yes	no	2	2	0	no	no	knows modern fp methods	both want same	yes
unmet need for spacing	unmet need	unmet need	.d	43	25-29	22	2	in union	pentecostal protestant	once	urban	primary	poorer	yes	yes	yes	no	4	2	2	yes	no	knows modern fp methods	both want same	no
no unmet need	no unmet need	no unmet need	no unmet need	43	30-34	20	3	in union	non-pentecostal protestant	once	urban	secondary +	richer	yes	yes	yes	no	4	2	2	yes	yes	knows modern fp methods	both want same	yes
unmet need for spacing	unmet need	unmet need	.d	43	30-34	22	3	in union	pentecostal protestant	once	urban	secondary +	richer	yes	yes	yes	no	4	2	2	yes	yes	knows modern fp methods	both want same	yes
unmet need for limiting	unmet need	.d	unmet need	43	35-39	22	2	in union	pentecostal protestant	once	urban	secondary +	richest	yes	no	yes	no	3	1	2	no	no	knows modern fp methods	both want same	no
no unmet need	no unmet need	no unmet need	no unmet need	44	35-39	22	4	in union	islam	once	rural	no education	poorest	yes	no	no	no	6+	0	0	yes	no	knows modern fp methods	husband wants more	yes
no unmet need	no unmet need	no unmet need	no unmet need	44	45-49	23	6	in union	islam	once	rural	no education	poorest	yes	no	no	no	2	1	1	yes	no	knows modern fp methods	husband wants more	yes
no unmet need	no unmet need	no unmet need	no unmet need	44	35-39	16	4	in union	islam	once	rural	no education	poorest	yes	no	yes	no	6+	4	2	no	no	knows modern fp methods	both want same	yes
no unmet need	no unmet need	no unmet need	no unmet need	44	30-34	17	3	in union	islam	once	rural	secondary +	poorest	yes	yes	yes	no	6+	3	3	yes	no	knows modern fp methods	both want same	yes
unmet need for spacing	unmet need	unmet need	.d	44	20-24	14	1	in union	islam	once	rural	no education	poorest	no	no	no	no	4	2	2	yes	no	knows modern fp methods	husband wants more	yes
no unmet need	no unmet need	no unmet need	no unmet need	44	30-34	20	3	in union	islam	once	rural	no education	poorest	yes	no	no	no	6+	2	2	yes	no	knows modern fp methods	husband wants more	yes
unmet need for spacing	unmet need	unmet need	.d	44	20-24	18	1	in union	islam	once	rural	primary	poorest	no	no	no	no	3	1	1	yes	no	knows modern fp methods	husband wants more	yes
no unmet need	no unmet need	no unmet need	no unmet need	44	25-29	21	1	in union	islam	once	rural	no education	poorer	no	no	no	no	5	0	0	yes	no	knows modern fp methods	both want same	yes
no unmet need	no unmet need	no unmet need	no unmet need	44	25-29	22	0	in union	islam	once	rural	no education	middle	yes	no	no	no	5	0	0	yes	no	knows modern fp methods	both want same	yes
unmet need for spacing	unmet need	unmet need	.d	44	40-44	29	4	in union	islam	more than once	rural	primary	poorer	yes	no	no	no	5	0	0	yes	no	knows modern fp methods	both want same	no
no unmet need	no unmet need	no unmet need	no unmet need	44	30-34	20	2	in union	islam	once	rural	primary	poorer	yes	yes	yes	yes	4	2	2	yes	no	knows modern fp methods	husband wants more	no
no unmet need	no unmet need	no unmet need	no unmet need	44	15-19	17	0	in union	islam	once	rural	no education	poorer	no	no	no	no	5	2	2	no	no	doesn't know modern fp methods	husband wants more	yes
no unmet need	no unmet need	no unmet need	no unmet need	44	30-34	16	3	in union	islam	once	rural	no education	poorest	yes	no	no	no	6+	3	3	yes	no	knows modern fp methods	husband wants more	yes
no unmet need	no unmet need	no unmet need	no unmet need	44	25-29	15	4	in union	islam	once	rural	no education	poorest	yes	no	no	no	6+	2	2	yes	no	knows modern fp methods	both want same	yes
no unmet need	no unmet need	no unmet need	no unmet need	44	20-24	15	1	in union	islam	once	rural	no education	poorer	no	yes	yes	no	5	3	2	yes	no	knows modern fp methods	both want same	yes
unmet need for spacing	unmet need	unmet need	.d	44	35-39	22	4	in union	islam	once	rural	no education	poorest	yes	no	no	no	6+	5	5	yes	no	knows modern fp methods	husband wants more	yes
no unmet need	no unmet need	no unmet need	no unmet need	44	20-24	12	3	in union	islam	once	rural	no education	poorest	yes	no	no	no	6+	3	3	yes	no	knows modern fp methods	husband wants more	yes
no unmet need	no unmet need	no unmet need	no unmet need	44	25-29	23	2	in union	islam	once	rural	primary	poorest	no	no	no	no	5	3	2	yes	no	knows modern fp methods	husband wants more	yes
unmet need for spacing	unmet need	unmet need	.d	44	35-39	18	5	in union	islam	once	rural	no education	poorest	yes	no	no	no	6+	0	0	no	no	knows modern fp methods	both want same	no
no unmet need	no unmet need	no unmet need	no unmet need	44	30-34	19	4	in union	islam	once	rural	no education	poorest	yes	no	no	no	6+	5	5	yes	no	knows modern fp methods	both want same	no
no unmet need	no unmet need	no unmet need	no unmet need	44	40-44	17	6	in union	islam	once	rural	no education	poorest	yes	no	no	no	6+	0	0	no	no	knows modern fp methods	husband wants fewer	no
no unmet need	no unmet need	no unmet need	no unmet need	44	15-19	15	1	in union	islam	once	rural	primary	poorest	yes	no	no	no	2	1	1	yes	no	knows modern fp methods	husband wants more	yes
unmet need for spacing	unmet need	unmet need	.d	44	30-34	20	3	in union	islam	once	rural	no education	middle	yes	no	no	no	5	3	2	yes	no	knows modern fp methods	both want same	yes
no unmet need	no unmet need	no unmet need	no unmet need	44	20-24	16	1	in union	islam	once	rural	no education	middle	yes	no	no	no	6+	5	5	no	no	knows modern fp methods	husband wants fewer	yes
no unmet need	no unmet need	no unmet need	no unmet need	45	35-39	24	2	in union	catholic	once	rural	secondary +	middle	yes	yes	yes	no	3	1	2	yes	no	knows modern fp methods	husband wants fewer	yes
no unmet need	no unmet need	no unmet need	no unmet need	45	40-44	18	4	in union	non-pentecostal protestant	more than once	rural	no education	poorer	yes	no	no	no	6+	3	3	no	no	knows modern fp methods	both want same	yes
no unmet need	no unmet need	no unmet need	no unmet need	45	35-39	19	3	in union	catholic	once	rural	primary	poorer	no	yes	yes	no	3	1	2	yes	yes	knows modern fp methods	husband wants more	yes
no unmet need	no unmet need	no unmet need	no unmet need	45	30-34	17	5	in union	pentecostal protestant	once	rural	secondary +	middle	yes	yes	yes	no	2	1	1	yes	no	knows modern fp methods	husband wants more	yes
unmet need for limiting	unmet need	.d	unmet need	45	35-39	21	5	in union	pentecostal protestant	once	rural	primary	middle	yes	yes	yes	no	4	1	3	no	yes	knows modern fp methods	husband wants fewer	yes
no unmet need	no unmet need	no unmet need	no unmet need	45	40-44	16	6	in union	non-pentecostal protestant	once	rural	primary	poorer	yes	yes	yes	no	6+	5	5	yes	no	knows modern fp methods	both want same	yes
no unmet need	no unmet need	no unmet need	no unmet need	45	40-44	14	6	in union	non-pentecostal protestant	more than once	rural	secondary +	middle	yes	no	no	no	4	2	2	no	no	knows modern fp methods	both want same	no
unmet need for spacing	unmet need	unmet need	.d	45	25-29	15	4	in union	no or trad religion	once	rural	no education	poorer	yes	no	no	no	6+	0	0	no	no	knows modern fp methods	husband wants more	no
no unmet need	no unmet need	no unmet need	no unmet need	45	20-24	19	1	in union	no or trad religion	once	rural	primary	poorer	yes	no	no	no	5	0	0	yes	no	knows modern fp methods	both want same	no
no unmet need	no unmet need	no unmet need	no unmet need	45	20-24	16	0	in union	pentecostal protestant	once	rural	no education	poorest	yes	no	no	no	6+	8	2	yes	no	knows modern fp methods	both want same	yes
unmet need for limiting	unmet need	.d	unmet need	45	45-49	20	5	in union	pentecostal protestant	more than once	rural	primary	poorer	yes	no	no	no	6+	3	3	no	no	knows modern fp methods	husband wants more	yes
unmet need for spacing	unmet need	unmet need	.d	45	20-24	13	3	in union	pentecostal protestant	once	rural	no education	poorest	yes	no	no	no	5	3	2	yes	no	knows modern fp methods	husband wants more	no
no unmet need	no unmet need	no unmet need	no unmet need	45	25-29	15	2	in union	pentecostal protestant	once	rural	secondary +	poorer	yes	no	no	no	4	2	2	yes	yes	knows modern fp methods	both want same	yes
no unmet need	no unmet need	no unmet need	no unmet need	45	20-24	14	3	in union	pentecostal protestant	once	rural	secondary +	poorer	yes	yes	no	no	4	2	2	yes	no	knows modern fp methods	both want same	yes
no unmet need	no unmet need	no unmet need	no unmet need	45	30-34	13	5	in union	pentecostal protestant	once	rural	no education	poorest	yes	no	no	no	6+	2	2	yes	no	knows modern fp methods	husband wants more	no
no unmet need	no unmet need	no unmet need	no unmet need	45	15-19	17	0	in union	non-pentecostal protestant	once	rural	primary	poorest	yes	no	no	no	6+	3	3	no	no	knows modern fp methods	husband wants more	no
no unmet need	no unmet need	no unmet need	no unmet need	45	20-24	16	3	in union	pentecostal protestant	once	rural	no education	poorest	yes	no	no	no	6+	4	3	yes	no	knows modern fp methods	husband wants more	yes
no unmet need	no unmet need	no unmet need	no unmet need	45	30-34	18	0	in union	catholic	once	rural	secondary +	middle	yes	yes	yes	no	2	1	1	yes	no	knows modern fp methods	both want same	yes
unmet need for limiting	unmet need	.d	unmet need	45	35-39	19	4	in union	catholic	once	rural	primary	middle	yes	no	no	no	3	1	2	yes	no	knows modern fp methods	husband wants more	yes
no unmet need	no unmet need	no unmet need	no unmet need	45	35-39	21	2	in union	non-pentecostal protestant	once	rural	secondary +	middle	yes	yes	yes	no	4	2	2	yes	no	knows modern fp methods	both want same	yes
unmet need for limiting	unmet need	.d	unmet need	46	35-39	13	9	in union	islam	once	rural	no education	middle	yes	no	no	no	6+	5	5	no	no	knows modern fp methods	don't know	no
unmet need for spacing	unmet need	unmet need	.d	46	20-24	21	2	in union	islam	once	rural	no education	poorest	no	no	no	no	4	3	1	yes	no	knows modern fp methods	don't know	yes
no unmet need	no unmet need	no unmet need	no unmet need	46	40-44	17	7	in union	islam	once	rural	no education	poorer	yes	no	yes	no	6+	5	3	no	no	knows modern fp methods	husband wants fewer	yes
no unmet need	no unmet need	no unmet need	no unmet need	46	30-34	31	3	in union	catholic	once	rural	no education	poorer	no	no	no	no	5	3	2	yes	no	knows modern fp methods	don't know	yes
unmet need for limiting	unmet need	.d	unmet need	46	40-44	29	4	in union	pentecostal protestant	once	rural	secondary +	poorer	no	yes	yes	no	4	0	4	no	no	knows modern fp methods	don't know	yes
no unmet need	no unmet need	no unmet need	no unmet need	46	25-29	15	2	in union	islam	once	rural	primary	poorer	yes	yes	yes	no	4	2	2	yes	no	knows modern fp methods	don't know	yes
unmet need for spacing	unmet need	unmet need	.d	46	25-29	16	2	in union	islam	once	rural	primary	poorer	yes	no	no	no	4	2	2	yes	no	knows modern fp methods	husband wants fewer	yes
no unmet need	no unmet need	no unmet need	no unmet need	46	35-39	15	5	in union	catholic	once	rural	no education	poorest	yes	no	no	no	6+	3	3	yes	no	knows modern fp methods	both want same	yes
no unmet need	no unmet need	no unmet need	no unmet need	46	40-44	24	4	in union	pentecostal protestant	once	rural	no education	middle	yes	no	yes	no	5	0	0	no	no	knows modern fp methods	both want same	yes
no unmet need	no unmet need	no unmet need	no unmet need	46	30-34	32	2	in union	catholic	once	rural	secondary +	middle	yes	yes	no	no	5	2	3	no	no	knows modern fp methods	husband wants more	yes
no unmet need	no unmet need	no unmet need	no unmet need	46	30-34	19	3	in union	islam	once	rural	no education	poorer	no	no	no	no	6+	4	3	yes	no	knows modern fp methods	husband wants more	yes
unmet need for spacing	unmet need	unmet need	.d	47	30-34	29	2	in union	pentecostal protestant	once	urban	secondary +	richer	yes	yes	yes	yes	1	0	1	yes	yes	knows modern fp methods	husband wants more	no
unmet need for limiting	unmet need	.d	unmet need	47	30-34	20	4	in union	catholic	more than once	urban	secondary +	middle	yes	yes	yes	no	0	0	0	no	no	knows modern fp methods	husband wants more	yes
no unmet need	no unmet need	no unmet need	no unmet need	47	30-34	28	1	in union	catholic	once	urban	secondary +	richest	yes	yes	yes	no	3	2	1	yes	no	knows modern fp methods	husband wants more	no
no unmet need	no unmet need	no unmet need	no unmet need	47	25-29	25	1	in union	non-pentecostal protestant	once	urban	secondary +	richest	yes	yes	yes	no	2	0	0	yes	yes	knows modern fp methods	both want same	yes
no unmet need	no unmet need	no unmet need	no unmet need	47	20-24	19	1	in union	non-pentecostal protestant	once	urban	primary	middle	no	yes	no	no	5	3	2	yes	yes	knows modern fp methods	husband wants fewer	yes
unmet need for limiting	unmet need	.d	unmet need	48	30-34	18	8	in union	pentecostal protestant	more than once	rural	primary	poorer	yes	yes	yes	no	4	2	2	yes	yes	knows modern fp methods	husband wants fewer	no
unmet need for limiting	unmet need	.d	unmet need	48	35-39	20	4	in union	non-pentecostal protestant	more than once	rural	secondary +	poorest	yes	no	no	no	4	2	2	no	no	knows modern fp methods	don't know	no
unmet need for limiting	unmet need	.d	unmet need	48	30-34	12	5	in union	non-pentecostal protestant	once	rural	secondary +	poorest	yes	yes	yes	no	3	1	2	no	yes	knows modern fp methods	both want same	no
no unmet need	no unmet need	no unmet need	no unmet need	48	25-29	20	2	in union	non-pentecostal protestant	more than once	rural	secondary +	middle	yes	yes	no	no	4	2	2	yes	no	knows modern fp methods	husband wants fewer	no
no unmet need	no unmet need	no unmet need	no unmet need	48	30-34	18	1	in union	pentecostal protestant	more than once	rural	secondary +	poorer	yes	yes	yes	yes	3	2	1	no	no	knows modern fp methods	husband wants more	yes
unmet need for limiting	unmet need	.d	unmet need	48	40-44	15	9	in union	pentecostal protestant	once	rural	primary	poorer	yes	no	no	no	5	2	3	no	no	knows modern fp methods	both want same	no
no unmet need	no unmet need	no unmet need	no unmet need	48	45-49	19	3	in union	pentecostal protestant	once	rural	no education	middle	yes	yes	yes	no	4	1	3	yes	yes	knows modern fp methods	husband wants more	yes
no unmet need	no unmet need	no unmet need	no unmet need	48	35-39	18	3	in union	pentecostal protestant	more than once	rural	primary	poorer	yes	yes	yes	no	4	2	2	yes	yes	knows modern fp methods	husband wants more	yes
no unmet need	no unmet need	no unmet need	no unmet need	48	25-29	17	2	in union	non-pentecostal protestant	once	rural	secondary +	middle	yes	yes	no	no	5	2	3	yes	no	knows modern fp methods	husband wants more	no
no unmet need	no unmet need	no unmet need	no unmet need	48	25-29	17	2	in union	pentecostal protestant	once	rural	secondary +	poorer	yes	yes	yes	no	5	2	3	yes	no	knows modern fp methods	both want same	yes
no unmet need	no unmet need	no unmet need	no unmet need	48	30-34	13	6	in union	non-pentecostal protestant	once	rural	secondary +	poorer	yes	yes	yes	no	5	2	3	yes	no	knows modern fp methods	both want same	yes
no unmet need	no unmet need	no unmet need	no unmet need	49	20-24	16	2	in union	non-pentecostal protestant	once	urban	no education	richer	yes	no	yes	no	3	1	2	yes	no	knows modern fp methods	both want same	yes
no unmet need	no unmet need	no unmet need	no unmet need	49	20-24	13	2	in union	non-pentecostal protestant	more than once	urban	primary	richer	yes	yes	yes	no	4	0	0	yes	no	knows modern fp methods	don't know	no
no unmet need	no unmet need	no unmet need	no unmet need	49	40-44	16	7	in union	non-pentecostal protestant	more than once	urban	secondary +	richer	yes	yes	yes	no	6+	0	0	yes	no	knows modern fp methods	don't know	yes
unmet need for spacing	unmet need	unmet need	.d	49	40-44	29	2	in union	pentecostal protestant	more than once	urban	secondary +	richer	yes	no	no	no	2	1	1	no	no	knows modern fp methods	don't know	no
unmet need for spacing	unmet need	unmet need	.d	49	30-34	18	3	in union	non-pentecostal protestant	more than once	urban	primary	richer	yes	yes	yes	no	4	2	2	no	no	knows modern fp methods	both want same	no
no unmet need	no unmet need	no unmet need	no unmet need	50	35-39	18	4	in union	pentecostal protestant	more than once	rural	no education	poorest	yes	no	no	no	5	3	2	yes	no	knows modern fp methods	husband wants more	yes
no unmet need	no unmet need	no unmet need	no unmet need	50	30-34	18	4	in union	no or trad religion	more than once	rural	no education	poorest	no	yes	no	no	5	2	3	yes	yes	knows modern fp methods	husband wants more	yes
no unmet need	no unmet need	no unmet need	no unmet need	50	30-34	17	0	in union	catholic	more than once	rural	no education	poorest	yes	no	no	no	4	2	2	no	no	knows modern fp methods	husband wants more	yes
unmet need for spacing	unmet need	unmet need	.d	50	25-29	13	2	in union	catholic	more than once	rural	no education	poorest	yes	yes	no	no	4	2	2	yes	no	knows modern fp methods	husband wants more	yes
no unmet need	no unmet need	no unmet need	no unmet need	50	25-29	18	3	in union	catholic	once	rural	no education	poorest	yes	no	no	no	6+	0	0	yes	no	knows modern fp methods	husband wants more	yes
no unmet need	no unmet need	no unmet need	no unmet need	50	35-39	23	4	in union	catholic	once	rural	no education	poorest	yes	no	no	no	6+	3	3	yes	no	knows modern fp methods	husband wants more	yes
no unmet need	no unmet need	no unmet need	no unmet need	50	20-24	14	1	in union	catholic	once	rural	no education	poorest	yes	yes	yes	no	4	3	1	yes	no	knows modern fp methods	husband wants more	yes
unmet need for spacing	unmet need	unmet need	.d	50	20-24	15	2	in union	catholic	once	rural	no education	poorest	yes	no	no	no	4	2	2	yes	no	knows modern fp methods	don't know	yes
unmet need for spacing	unmet need	unmet need	.d	50	20-24	15	2	in union	pentecostal protestant	more than once	rural	no education	poorest	yes	no	no	no	3	2	1	no	no	knows modern fp methods	both want same	yes
unmet need for spacing	unmet need	unmet need	.d	50	25-29	14	4	in union	no or trad religion	once	rural	no education	poorest	yes	yes	no	no	6+	3	3	no	no	knows modern fp methods	both want same	yes
unmet need for limiting	unmet need	.d	unmet need	50	45-49	19	7	in union	no or trad religion	more than once	rural	no education	poorest	yes	no	no	no	6+	0	0	yes	no	knows modern fp methods	husband wants more	yes
no unmet need	no unmet need	no unmet need	no unmet need	50	20-24	21	0	in union	pentecostal protestant	once	rural	secondary +	poorer	yes	yes	no	no	4	2	2	no	no	knows modern fp methods	husband wants more	yes
no unmet need	no unmet need	no unmet need	no unmet need	50	20-24	19	2	in union	pentecostal protestant	once	rural	secondary +	poorer	yes	no	no	no	5	3	2	yes	no	knows modern fp methods	husband wants fewer	yes
unmet need for spacing	unmet need	unmet need	.d	50	35-39	16	5	in union	pentecostal protestant	more than once	rural	no education	poorest	yes	yes	yes	no	6+	3	3	yes	yes	knows modern fp methods	husband wants more	yes
no unmet need	no unmet need	no unmet need	no unmet need	50	45-49	24	6	in union	no or trad religion	once	rural	no education	poorest	yes	no	no	no	6+	3	3	no	no	knows modern fp methods	husband wants more	yes
no unmet need	no unmet need	no unmet need	no unmet need	50	30-34	19	3	in union	pentecostal protestant	once	rural	no education	poorest	yes	no	no	no	3	2	1	yes	no	knows modern fp methods	both want same	yes
no unmet need	no unmet need	no unmet need	no unmet need	50	30-34	22	2	in union	no or trad religion	once	rural	primary	poorest	yes	no	no	no	5	3	2	no	no	knows modern fp methods	husband wants more	yes
no unmet need	no unmet need	no unmet need	no unmet need	51	35-39	20	6	in union	catholic	once	rural	no education	poorest	yes	yes	no	no	2	1	1	yes	no	knows modern fp methods	husband wants more	yes
no unmet need	no unmet need	no unmet need	no unmet need	51	25-29	21	1	in union	pentecostal protestant	once	rural	primary	poorest	yes	no	no	no	4	3	1	no	no	knows modern fp methods	husband wants more	yes
unmet need for limiting	unmet need	.d	unmet need	51	45-49	16	8	in union	catholic	once	rural	no education	poorest	yes	yes	no	no	5	2	3	yes	no	knows modern fp methods	husband wants fewer	yes
unmet need for spacing	unmet need	unmet need	.d	51	30-34	19	5	in union	non-pentecostal protestant	once	rural	primary	poorest	yes	no	no	no	5	2	3	yes	no	knows modern fp methods	don't know	yes
unmet need for limiting	unmet need	.d	unmet need	51	35-39	21	6	in union	catholic	once	rural	no education	poorest	yes	yes	no	no	5	3	2	yes	no	knows modern fp methods	both want same	no
unmet need for spacing	unmet need	unmet need	.d	51	40-44	29	7	in union	non-pentecostal protestant	more than once	rural	no education	poorest	yes	yes	no	no	5	3	2	yes	yes	knows modern fp methods	husband wants more	yes
no unmet need	no unmet need	no unmet need	no unmet need	51	45-49	33	6	in union	islam	more than once	rural	no education	poorest	yes	yes	no	no	6+	3	3	yes	no	knows modern fp methods	husband wants more	yes
no unmet need	no unmet need	no unmet need	no unmet need	52	25-29	15	3	in union	pentecostal protestant	more than once	rural	secondary +	middle	yes	yes	yes	no	4	2	2	no	no	knows modern fp methods	husband wants fewer	yes
unmet need for spacing	unmet need	unmet need	.d	52	20-24	19	2	in union	pentecostal protestant	once	rural	secondary +	richer	yes	no	no	no	4	2	2	yes	no	knows modern fp methods	husband wants fewer	no
no unmet need	no unmet need	no unmet need	no unmet need	52	35-39	18	3	in union	pentecostal protestant	once	rural	no education	middle	yes	yes	no	no	5	2	3	yes	no	knows modern fp methods	husband wants fewer	yes
unmet need for spacing	unmet need	unmet need	.d	52	25-29	19	2	in union	pentecostal protestant	once	rural	no education	middle	yes	yes	yes	no	3	1	2	no	no	knows modern fp methods	both want same	no
no unmet need	no unmet need	no unmet need	no unmet need	52	40-44	16	4	in union	non-pentecostal protestant	once	rural	secondary +	middle	yes	yes	yes	no	5	0	0	no	no	knows modern fp methods	husband wants fewer	yes
no unmet need	no unmet need	no unmet need	no unmet need	52	25-29	17	3	in union	non-pentecostal protestant	once	rural	primary	middle	no	no	no	no	0	0	0	no	no	knows modern fp methods	don't know	no
unmet need for limiting	unmet need	.d	unmet need	52	25-29	15	3	in union	non-pentecostal protestant	once	rural	no education	middle	yes	no	no	no	4	2	2	yes	no	knows modern fp methods	don't know	yes
no unmet need	no unmet need	no unmet need	no unmet need	52	35-39	14	4	in union	pentecostal protestant	more than once	rural	primary	middle	yes	yes	yes	no	4	0	0	yes	no	knows modern fp methods	husband wants fewer	no
unmet need for spacing	unmet need	unmet need	.d	52	20-24	16	1	in union	pentecostal protestant	once	rural	secondary +	richer	no	no	no	no	4	2	2	yes	no	knows modern fp methods	husband wants more	yes
unmet need for spacing	unmet need	unmet need	.d	53	30-34	19	2	in union	non-pentecostal protestant	once	urban	secondary +	richest	yes	yes	no	no	5	2	3	no	no	knows modern fp methods	both want same	yes
no unmet need	no unmet need	no unmet need	no unmet need	53	25-29	17	3	in union	non-pentecostal protestant	once	urban	secondary +	richer	no	yes	yes	no	3	2	1	yes	no	knows modern fp methods	both want same	yes
unmet need for limiting	unmet need	.d	unmet need	53	35-39	17	5	in union	non-pentecostal protestant	once	urban	secondary +	richer	yes	yes	yes	no	5	5	0	yes	no	knows modern fp methods	both want same	yes
unmet need for spacing	unmet need	unmet need	.d	53	35-39	27	3	in union	islam	once	urban	no education	richer	yes	yes	yes	no	6+	3	3	yes	no	knows modern fp methods	both want same	yes
no unmet need	no unmet need	no unmet need	no unmet need	53	25-29	26	0	in union	non-pentecostal protestant	once	urban	secondary +	richest	yes	yes	yes	no	3	2	1	yes	no	knows modern fp methods	don't know	yes
unmet need for spacing	unmet need	unmet need	.d	53	35-39	34	1	in union	catholic	once	urban	secondary +	richest	yes	yes	yes	no	3	1	2	no	no	knows modern fp methods	both want same	yes
no unmet need	no unmet need	no unmet need	no unmet need	54	35-39	31	1	in union	islam	once	rural	secondary +	richer	yes	yes	yes	no	5	2	3	yes	no	knows modern fp methods	don't know	yes
no unmet need	no unmet need	no unmet need	no unmet need	54	25-29	14	2	in union	pentecostal protestant	more than once	rural	secondary +	middle	yes	yes	yes	no	4	2	2	yes	no	knows modern fp methods	don't know	yes
unmet need for limiting	unmet need	.d	unmet need	54	25-29	12	6	in union	non-pentecostal protestant	more than once	rural	primary	poorer	yes	yes	yes	no	6+	4	5	yes	no	knows modern fp methods	husband wants fewer	yes
no unmet need	no unmet need	no unmet need	no unmet need	54	40-44	20	1	in union	pentecostal protestant	more than once	rural	primary	richer	yes	yes	yes	no	6+	3	3	no	no	knows modern fp methods	both want same	yes
unmet need for spacing	unmet need	unmet need	.d	54	25-29	25	1	in union	pentecostal protestant	once	rural	secondary +	middle	yes	yes	yes	no	5	2	3	yes	no	knows modern fp methods	both want same	yes
no unmet need	no unmet need	no unmet need	no unmet need	54	15-19	17	0	in union	islam	once	rural	secondary +	richer	yes	yes	no	no	4	2	2	no	no	knows modern fp methods	both want same	no
no unmet need	no unmet need	no unmet need	no unmet need	54	25-29	22	1	in union	islam	once	rural	secondary +	richer	yes	yes	yes	no	3	0	0	yes	no	knows modern fp methods	both want same	yes
no unmet need	no unmet need	no unmet need	no unmet need	54	20-24	19	0	in union	pentecostal protestant	once	rural	secondary +	middle	yes	no	no	no	2	1	1	yes	no	knows modern fp methods	both want same	yes
no unmet need	no unmet need	no unmet need	no unmet need	54	30-34	20	4	in union	pentecostal protestant	once	rural	secondary +	middle	yes	yes	yes	no	5	2	3	yes	no	knows modern fp methods	husband wants fewer	yes
unmet need for limiting	unmet need	.d	unmet need	54	35-39	17	4	in union	pentecostal protestant	more than once	rural	secondary +	richer	yes	no	no	no	4	2	2	no	no	knows modern fp methods	both want same	yes
no unmet need	no unmet need	no unmet need	no unmet need	54	25-29	22	1	in union	pentecostal protestant	once	rural	no education	richer	no	no	yes	no	3	1	2	yes	no	knows modern fp methods	don't know	yes
unmet need for spacing	unmet need	unmet need	.d	54	25-29	16	4	in union	pentecostal protestant	once	rural	secondary +	middle	yes	no	no	no	4	2	2	yes	no	knows modern fp methods	both want same	yes
no unmet need	no unmet need	no unmet need	no unmet need	54	25-29	14	2	in union	non-pentecostal protestant	more than once	rural	primary	middle	yes	no	no	no	4	2	2	yes	no	knows modern fp methods	don't know	no
no unmet need	no unmet need	no unmet need	no unmet need	54	35-39	35	1	in union	pentecostal protestant	once	rural	secondary +	middle	yes	yes	yes	no	3	1	0	yes	no	knows modern fp methods	don't know	no
unmet need for spacing	unmet need	unmet need	.d	55	30-34	27	5	in union	pentecostal protestant	once	rural	no education	poorer	yes	no	no	no	6+	3	3	yes	yes	knows modern fp methods	husband wants more	yes
unmet need for spacing	unmet need	unmet need	.d	55	20-24	17	1	in union	pentecostal protestant	once	rural	secondary +	poorer	no	yes	no	no	4	2	2	no	no	knows modern fp methods	both want same	no
unmet need for limiting	unmet need	.d	unmet need	55	30-34	16	5	in union	pentecostal protestant	once	rural	primary	middle	yes	yes	no	no	4	2	2	yes	no	knows modern fp methods	husband wants fewer	no
unmet need for limiting	unmet need	.d	unmet need	55	35-39	13	7	in union	pentecostal protestant	once	rural	secondary +	middle	yes	no	no	no	6+	3	3	yes	no	knows modern fp methods	husband wants more	yes
unmet need for limiting	unmet need	.d	unmet need	55	30-34	20	5	in union	non-pentecostal protestant	once	rural	primary	poorer	no	yes	no	no	4	3	1	yes	no	knows modern fp methods	both want same	yes
unmet need for limiting	unmet need	.d	unmet need	55	35-39	16	5	in union	pentecostal protestant	once	rural	secondary +	poorer	yes	yes	yes	no	2	1	1	yes	yes	knows modern fp methods	both want same	yes
no unmet need	no unmet need	no unmet need	no unmet need	55	30-34	15	5	in union	pentecostal protestant	once	rural	primary	poorer	yes	yes	no	no	4	2	2	no	no	knows modern fp methods	husband wants more	no
no unmet need	no unmet need	no unmet need	no unmet need	55	25-29	18	3	in union	pentecostal protestant	more than once	rural	secondary +	poorer	yes	yes	no	no	4	1	3	yes	no	knows modern fp methods	husband wants more	no
no unmet need	no unmet need	no unmet need	no unmet need	55	45-49	15	11	in union	pentecostal protestant	more than once	rural	primary	poorest	yes	yes	yes	no	6+	3	3	yes	yes	knows modern fp methods	husband wants more	yes
no unmet need	no unmet need	no unmet need	no unmet need	55	30-34	20	4	in union	non-pentecostal protestant	once	rural	no education	middle	yes	yes	no	no	4	2	2	no	no	knows modern fp methods	husband wants more	no
unmet need for spacing	unmet need	unmet need	.d	55	30-34	24	2	in union	pentecostal protestant	once	rural	primary	middle	yes	yes	no	no	4	2	2	yes	yes	knows modern fp methods	both want same	yes
no unmet need	no unmet need	no unmet need	no unmet need	55	35-39	15	5	in union	pentecostal protestant	once	rural	secondary +	poorer	yes	yes	no	no	6+	3	3	no	no	knows modern fp methods	husband wants more	yes
unmet need for limiting	unmet need	.d	unmet need	55	35-39	17	6	in union	pentecostal protestant	once	rural	no education	poorer	yes	yes	no	no	6+	2	4	yes	yes	knows modern fp methods	husband wants fewer	yes
no unmet need	no unmet need	no unmet need	no unmet need	55	45-49	19	6	in union	pentecostal protestant	once	rural	secondary +	poorer	yes	yes	no	no	4	2	2	yes	no	knows modern fp methods	both want same	yes
no unmet need	no unmet need	no unmet need	no unmet need	55	25-29	16	1	in union	pentecostal protestant	more than once	rural	primary	poorer	yes	yes	no	no	2	1	1	no	no	knows modern fp methods	husband wants fewer	yes
unmet need for spacing	unmet need	unmet need	.d	55	30-34	17	3	in union	non-pentecostal protestant	once	rural	primary	poorest	yes	no	no	no	4	2	2	yes	no	knows modern fp methods	both want same	no
no unmet need	no unmet need	no unmet need	no unmet need	56	30-34	20	4	in union	non-pentecostal protestant	once	rural	secondary +	poorer	yes	yes	yes	no	6+	3	3	yes	yes	knows modern fp methods	husband wants fewer	no
no unmet need	no unmet need	no unmet need	no unmet need	56	20-24	16	1	in union	pentecostal protestant	once	rural	secondary +	poorer	yes	yes	yes	no	3	1	2	no	no	knows modern fp methods	don't know	no
unmet need for spacing	unmet need	unmet need	.d	56	30-34	30	3	in union	non-pentecostal protestant	once	rural	no education	middle	no	no	no	no	4	2	2	yes	no	knows modern fp methods	don't know	no
no unmet need	no unmet need	no unmet need	no unmet need	56	30-34	24	2	in union	non-pentecostal protestant	once	rural	secondary +	poorer	no	no	no	no	4	2	2	yes	yes	knows modern fp methods	both want same	yes
no unmet need	no unmet need	no unmet need	no unmet need	56	20-24	24	0	in union	pentecostal protestant	once	rural	secondary +	poorer	yes	no	no	no	3	2	1	no	no	knows modern fp methods	both want same	no
no unmet need	no unmet need	no unmet need	no unmet need	56	20-24	18	1	in union	catholic	once	rural	primary	poorer	no	no	no	no	3	1	2	no	no	knows modern fp methods	both want same	no
no unmet need	no unmet need	no unmet need	no unmet need	56	30-34	19	4	in union	catholic	once	rural	secondary +	middle	yes	yes	no	no	2	1	1	yes	no	knows modern fp methods	both want same	no
no unmet need	no unmet need	no unmet need	no unmet need	56	25-29	25	1	in union	catholic	once	rural	secondary +	poorer	no	yes	yes	no	4	0	0	yes	yes	knows modern fp methods	husband wants fewer	yes
no unmet need	no unmet need	no unmet need	no unmet need	56	25-29	25	0	in union	catholic	once	rural	secondary +	poorer	no	no	no	no	4	2	2	no	no	knows modern fp methods	both want same	yes
no unmet need	no unmet need	no unmet need	no unmet need	56	40-44	20	8	in union	catholic	once	rural	secondary +	poorer	yes	no	no	no	6+	4	4	yes	no	knows modern fp methods	husband wants fewer	yes
unmet need for limiting	unmet need	.d	unmet need	56	45-49	16	5	in union	non-pentecostal protestant	more than once	rural	no education	middle	yes	no	no	no	5	3	2	no	yes	knows modern fp methods	don't know	no
no unmet need	no unmet need	no unmet need	no unmet need	56	20-24	18	3	in union	non-pentecostal protestant	once	rural	primary	middle	yes	yes	yes	no	2	1	1	no	no	knows modern fp methods	husband wants more	no
unmet need for limiting	unmet need	.d	unmet need	56	40-44	17	6	in union	islam	once	rural	secondary +	poorer	yes	no	no	no	5	2	3	yes	yes	knows modern fp methods	husband wants more	yes
unmet need for limiting	unmet need	.d	unmet need	56	35-39	34	2	in union	pentecostal protestant	more than once	rural	secondary +	poorer	no	yes	yes	no	4	2	2	yes	yes	knows modern fp methods	husband wants more	yes
no unmet need	no unmet need	no unmet need	no unmet need	56	25-29	14	3	in union	pentecostal protestant	more than once	rural	secondary +	poorer	yes	no	yes	no	4	2	2	yes	no	knows modern fp methods	both want same	yes
unmet need for spacing	unmet need	unmet need	.d	57	25-29	22	2	in union	non-pentecostal protestant	once	rural	secondary +	richer	yes	yes	yes	no	4	2	2	yes	no	knows modern fp methods	both want same	yes
unmet need for limiting	unmet need	.d	unmet need	57	40-44	17	5	in union	non-pentecostal protestant	once	rural	no education	poorer	yes	yes	yes	no	5	2	3	no	no	knows modern fp methods	husband wants fewer	no
unmet need for limiting	unmet need	.d	unmet need	57	25-29	22	4	in union	pentecostal protestant	once	rural	secondary +	poorer	yes	yes	no	no	4	3	1	no	no	knows modern fp methods	both want same	no
no unmet need	no unmet need	no unmet need	no unmet need	57	20-24	14	1	in union	non-pentecostal protestant	once	rural	secondary +	poorer	yes	no	no	no	4	2	2	no	no	knows modern fp methods	both want same	no
unmet need for limiting	unmet need	.d	unmet need	57	45-49	17	5	in union	non-pentecostal protestant	more than once	rural	secondary +	middle	yes	yes	no	no	6+	6	0	no	no	knows modern fp methods	both want same	no
unmet need for spacing	unmet need	unmet need	.d	57	25-29	21	3	in union	non-pentecostal protestant	once	rural	secondary +	middle	yes	yes	yes	no	5	3	2	no	no	knows modern fp methods	husband wants fewer	no
no unmet need	no unmet need	no unmet need	no unmet need	57	20-24	17	2	in union	non-pentecostal protestant	more than once	rural	secondary +	middle	no	yes	no	no	4	2	2	no	no	knows modern fp methods	husband wants more	no
no unmet need	no unmet need	no unmet need	no unmet need	57	20-24	16	2	in union	non-pentecostal protestant	once	rural	secondary +	middle	no	yes	yes	yes	4	2	2	no	yes	knows modern fp methods	don't know	no
no unmet need	no unmet need	no unmet need	no unmet need	57	15-19	16	1	in union	pentecostal protestant	once	rural	primary	poorer	no	yes	no	no	4	1	3	yes	no	knows modern fp methods	don't know	yes
unmet need for limiting	unmet need	.d	unmet need	58	40-44	26	3	in union	islam	once	urban	secondary +	richer	yes	yes	yes	no	4	2	2	no	no	knows modern fp methods	both want same	yes
no unmet need	no unmet need	no unmet need	no unmet need	58	25-29	21	3	in union	islam	once	urban	no education	richer	no	no	yes	no	5	0	0	yes	no	doesn't know modern fp methods	don't know	yes
unmet need for spacing	unmet need	unmet need	.d	58	15-19	18	1	in union	catholic	once	urban	secondary +	richer	no	yes	yes	no	4	2	2	no	no	knows modern fp methods	both want same	yes
no unmet need	no unmet need	no unmet need	no unmet need	58	35-39	20	3	in union	islam	once	urban	primary	richer	yes	no	yes	no	4	2	2	yes	no	knows modern fp methods	both want same	yes
no unmet need	no unmet need	no unmet need	no unmet need	58	40-44	16	5	in union	islam	once	urban	secondary +	richer	yes	yes	no	no	6+	2	6	yes	no	knows modern fp methods	husband wants more	yes
no unmet need	no unmet need	no unmet need	no unmet need	58	35-39	19	3	in union	islam	once	urban	secondary +	richest	no	no	yes	no	4	0	0	yes	no	knows modern fp methods	both want same	yes
no unmet need	no unmet need	no unmet need	no unmet need	58	25-29	19	2	in union	islam	once	urban	primary	richest	no	no	yes	no	6+	0	0	no	no	knows modern fp methods	both want same	yes
unmet need for spacing	unmet need	unmet need	.d	58	45-49	15	5	in union	islam	once	urban	secondary +	richer	yes	no	yes	no	5	2	3	no	yes	knows modern fp methods	both want same	yes
no unmet need	no unmet need	no unmet need	no unmet need	58	25-29	24	2	in union	islam	once	urban	no education	richer	yes	no	yes	no	5	3	2	yes	no	knows modern fp methods	both want same	yes
unmet need for spacing	unmet need	unmet need	.d	58	30-34	21	3	in union	islam	once	urban	secondary +	richer	yes	no	yes	no	4	0	0	yes	no	knows modern fp methods	both want same	yes
no unmet need	no unmet need	no unmet need	no unmet need	58	40-44	19	3	in union	catholic	once	urban	secondary +	richer	no	yes	yes	no	5	2	3	no	no	knows modern fp methods	both want same	yes
no unmet need	no unmet need	no unmet need	no unmet need	58	25-29	22	2	in union	islam	once	urban	secondary +	richest	yes	no	yes	no	4	2	2	yes	no	knows modern fp methods	husband wants more	yes
no unmet need	no unmet need	no unmet need	no unmet need	59	35-39	30	2	in union	non-pentecostal protestant	once	rural	secondary +	poorest	yes	no	no	no	4	2	2	yes	yes	knows modern fp methods	both want same	yes
no unmet need	no unmet need	no unmet need	no unmet need	59	35-39	21	7	in union	pentecostal protestant	once	rural	secondary +	poorer	yes	yes	no	no	4	2	2	yes	no	knows modern fp methods	don't know	yes
no unmet need	no unmet need	no unmet need	no unmet need	59	20-24	20	1	in union	islam	once	rural	secondary +	poorest	yes	no	no	no	4	2	2	yes	no	knows modern fp methods	both want same	no
no unmet need	no unmet need	no unmet need	no unmet need	59	30-34	15	3	in union	catholic	more than once	rural	secondary +	poorer	yes	yes	no	no	4	2	2	yes	no	knows modern fp methods	both want same	yes
unmet need for spacing	unmet need	unmet need	.d	59	20-24	15	1	in union	catholic	once	rural	secondary +	poorer	no	yes	no	no	4	2	2	yes	no	knows modern fp methods	both want same	yes
unmet need for limiting	unmet need	.d	unmet need	60	30-34	15	5	in union	non-pentecostal protestant	more than once	urban	secondary +	middle	no	yes	no	no	5	2	3	no	no	knows modern fp methods	both want same	no
unmet need for limiting	unmet need	.d	unmet need	60	25-29	21	5	in union	catholic	once	urban	primary	middle	yes	no	no	no	3	1	2	yes	no	knows modern fp methods	don't know	no
unmet need for spacing	unmet need	unmet need	.d	60	25-29	23	1	in union	catholic	once	urban	secondary +	middle	no	yes	yes	no	3	1	2	yes	no	knows modern fp methods	both want same	yes
unmet need for limiting	unmet need	.d	unmet need	60	35-39	17	5	in union	islam	once	urban	secondary +	richer	yes	yes	yes	no	4	2	2	yes	no	knows modern fp methods	both want same	yes
no unmet need	no unmet need	no unmet need	no unmet need	60	25-29	20	2	in union	catholic	once	urban	primary	richest	yes	no	yes	no	2	1	1	yes	no	knows modern fp methods	both want same	yes
no unmet need	no unmet need	no unmet need	no unmet need	60	40-44	24	4	in union	islam	once	urban	secondary +	middle	yes	yes	no	no	6+	3	3	yes	no	knows modern fp methods	both want same	yes
no unmet need	no unmet need	no unmet need	no unmet need	60	30-34	17	4	in union	non-pentecostal protestant	more than once	urban	primary	middle	yes	yes	yes	no	6+	3	2	yes	no	knows modern fp methods	both want same	no
no unmet need	no unmet need	no unmet need	no unmet need	61	45-49	21	6	in union	catholic	once	rural	primary	poorest	yes	no	no	no	4	0	0	no	no	knows modern fp methods	husband wants more	yes
no unmet need	no unmet need	no unmet need	no unmet need	61	25-29	17	2	in union	pentecostal protestant	more than once	rural	secondary +	poorest	no	yes	no	no	6+	0	0	no	no	knows modern fp methods	don't know	no
no unmet need	no unmet need	no unmet need	no unmet need	61	20-24	19	1	in union	catholic	once	rural	no education	poorest	yes	no	no	no	4	0	0	yes	no	knows modern fp methods	don't know	yes
unmet need for spacing	unmet need	unmet need	.d	61	20-24	21	1	in union	catholic	once	rural	no education	poorest	yes	no	no	no	4	0	0	yes	no	knows modern fp methods	don't know	yes
unmet need for spacing	unmet need	unmet need	.d	61	20-24	20	1	in union	catholic	once	rural	secondary +	poorest	yes	yes	no	no	4	2	2	yes	no	knows modern fp methods	don't know	yes
unmet need for limiting	unmet need	.d	unmet need	61	40-44	15	5	in union	no or trad religion	once	rural	no education	poorest	yes	yes	no	no	5	0	0	yes	no	knows modern fp methods	don't know	yes
unmet need for spacing	unmet need	unmet need	.d	61	40-44	16	7	in union	catholic	once	rural	primary	poorest	yes	yes	no	no	6+	0	0	yes	no	knows modern fp methods	don't know	yes
no unmet need	no unmet need	no unmet need	no unmet need	61	25-29	16	2	in union	catholic	once	rural	no education	poorest	yes	no	no	no	4	0	0	yes	no	knows modern fp methods	don't know	yes
unmet need for spacing	unmet need	unmet need	.d	62	30-34	13	3	in union	islam	more than once	rural	secondary +	poorest	no	yes	no	no	6+	0	0	yes	yes	knows modern fp methods	don't know	yes
no unmet need	no unmet need	no unmet need	no unmet need	62	30-34	15	4	in union	islam	once	rural	secondary +	poorest	no	no	no	no	6+	5	5	yes	no	knows modern fp methods	both want same	yes
no unmet need	no unmet need	no unmet need	no unmet need	62	25-29	17	3	in union	catholic	more than once	rural	primary	poorest	yes	yes	no	no	4	1	3	no	no	knows modern fp methods	both want same	yes
no unmet need	no unmet need	no unmet need	no unmet need	62	35-39	16	6	in union	islam	more than once	rural	no education	poorest	yes	yes	no	no	6+	5	3	no	no	knows modern fp methods	husband wants fewer	no
unmet need for spacing	unmet need	unmet need	.d	62	35-39	17	2	in union	islam	once	rural	no education	poorest	yes	yes	no	no	6+	5	5	no	no	knows modern fp methods	husband wants fewer	yes
no unmet need	no unmet need	no unmet need	no unmet need	62	25-29	19	3	in union	islam	once	rural	secondary +	poorer	yes	yes	yes	no	5	2	3	yes	no	knows modern fp methods	don't know	yes
no unmet need	no unmet need	no unmet need	no unmet need	62	25-29	22	1	in union	islam	more than once	rural	secondary +	poorest	yes	no	no	no	6+	5	5	no	no	knows modern fp methods	husband wants more	yes
no unmet need	no unmet need	no unmet need	no unmet need	62	35-39	14	6	in union	islam	once	rural	no education	poorest	yes	yes	no	no	6+	2	4	no	yes	knows modern fp methods	don't know	yes
unmet need for limiting	unmet need	.d	unmet need	62	30-34	15	4	in union	islam	once	rural	secondary +	poorest	yes	no	no	no	3	1	2	yes	yes	knows modern fp methods	don't know	yes
no unmet need	no unmet need	no unmet need	no unmet need	62	35-39	20	6	in union	islam	once	rural	primary	poorest	yes	no	no	no	6+	0	0	no	yes	knows modern fp methods	don't know	yes
unmet need for spacing	unmet need	unmet need	.d	62	25-29	24	2	in union	islam	once	rural	primary	poorest	no	no	no	no	6+	3	3	yes	yes	knows modern fp methods	husband wants more	yes
unmet need for limiting	unmet need	.d	unmet need	62	45-49	14	7	in union	islam	once	rural	primary	poorest	yes	no	no	no	6+	0	0	yes	no	knows modern fp methods	both want same	yes
no unmet need	no unmet need	no unmet need	no unmet need	62	40-44	16	6	in union	islam	once	rural	primary	poorest	yes	no	no	no	6+	5	7	no	no	knows modern fp methods	don't know	yes
no unmet need	no unmet need	no unmet need	no unmet need	62	40-44	27	4	in union	islam	once	rural	no education	poorest	yes	no	no	no	6+	3	3	yes	yes	knows modern fp methods	husband wants fewer	yes
no unmet need	no unmet need	no unmet need	no unmet need	62	30-34	19	3	in union	islam	once	rural	secondary +	poorest	yes	no	no	no	6+	3	3	no	no	knows modern fp methods	husband wants fewer	no
unmet need for limiting	unmet need	.d	unmet need	62	30-34	16	4	in union	islam	once	rural	primary	poorest	yes	yes	yes	no	4	3	1	yes	yes	knows modern fp methods	both want same	yes
unmet need for spacing	unmet need	unmet need	.d	62	25-29	14	3	in union	islam	once	rural	no education	poorest	yes	no	no	no	6+	0	0	no	yes	knows modern fp methods	don't know	yes
no unmet need	no unmet need	no unmet need	no unmet need	63	25-29	20	2	in union	non-pentecostal protestant	once	rural	secondary +	middle	yes	yes	yes	no	4	2	2	no	no	knows modern fp methods	both want same	no
no unmet need	no unmet need	no unmet need	no unmet need	63	25-29	15	2	in union	pentecostal protestant	more than once	rural	secondary +	middle	yes	yes	yes	no	4	1	3	no	no	knows modern fp methods	husband wants more	no
unmet need for spacing	unmet need	unmet need	.d	63	25-29	21	2	in union	non-pentecostal protestant	once	rural	primary	poorer	yes	yes	yes	no	4	2	2	no	no	knows modern fp methods	both want same	no
no unmet need	no unmet need	no unmet need	no unmet need	63	20-24	13	1	in union	pentecostal protestant	once	rural	secondary +	middle	yes	yes	yes	no	2	1	1	no	no	knows modern fp methods	husband wants more	yes
unmet need for limiting	unmet need	.d	unmet need	63	35-39	25	2	in union	non-pentecostal protestant	once	rural	no education	middle	yes	no	no	no	3	2	1	no	no	knows modern fp methods	both want same	no
unmet need for spacing	unmet need	unmet need	.d	63	30-34	26	2	in union	non-pentecostal protestant	once	rural	secondary +	middle	yes	no	no	no	4	2	2	yes	no	knows modern fp methods	both want same	no
unmet need for spacing	unmet need	unmet need	.d	63	20-24	15	2	in union	pentecostal protestant	once	rural	primary	richer	yes	no	no	no	3	1	1	no	no	knows modern fp methods	don't know	no
unmet need for limiting	unmet need	.d	unmet need	63	25-29	18	3	in union	non-pentecostal protestant	more than once	rural	no education	poorer	yes	no	no	no	4	2	2	no	no	knows modern fp methods	don't know	no
no unmet need	no unmet need	no unmet need	no unmet need	63	30-34	22	2	in union	non-pentecostal protestant	once	rural	secondary +	richer	yes	no	no	no	3	1	2	yes	no	knows modern fp methods	don't know	no
no unmet need	no unmet need	no unmet need	no unmet need	63	30-34	32	0	in union	pentecostal protestant	once	rural	secondary +	richest	yes	yes	yes	no	3	1	2	no	no	knows modern fp methods	both want same	yes
no unmet need	no unmet need	no unmet need	no unmet need	64	25-29	23	1	in union	islam	once	urban	primary	middle	yes	no	no	no	4	2	2	yes	no	knows modern fp methods	both want same	yes
no unmet need	no unmet need	no unmet need	no unmet need	64	30-34	24	3	in union	islam	more than once	urban	no education	richer	yes	no	no	no	5	3	2	yes	no	knows modern fp methods	both want same	yes
no unmet need	no unmet need	no unmet need	no unmet need	64	40-44	16	2	in union	islam	once	urban	primary	richest	yes	no	no	no	6+	3	3	yes	no	knows modern fp methods	both want same	yes
unmet need for spacing	unmet need	unmet need	.d	64	25-29	20	4	in union	islam	once	urban	primary	poorest	yes	no	no	no	4	2	2	yes	no	knows modern fp methods	husband wants more	yes
no unmet need	no unmet need	no unmet need	no unmet need	64	30-34	22	2	in union	islam	once	urban	secondary +	richer	yes	no	no	no	4	2	2	yes	no	knows modern fp methods	husband wants more	yes
unmet need for spacing	unmet need	unmet need	.d	64	25-29	16	4	in union	islam	once	urban	secondary +	richest	yes	yes	yes	no	6+	0	0	yes	no	knows modern fp methods	husband wants more	yes
no unmet need	no unmet need	no unmet need	no unmet need	64	35-39	18	5	in union	islam	once	urban	no education	richer	yes	no	no	no	6+	5	5	yes	no	knows modern fp methods	both want same	yes
unmet need for spacing	unmet need	unmet need	.d	64	25-29	24	2	in union	islam	once	urban	primary	richer	no	no	no	no	6+	0	0	yes	no	knows modern fp methods	both want same	yes
no unmet need	no unmet need	no unmet need	no unmet need	64	25-29	26	1	in union	islam	once	urban	secondary +	middle	no	no	yes	yes	4	2	2	yes	no	knows modern fp methods	husband wants fewer	yes
no unmet need	no unmet need	no unmet need	no unmet need	64	20-24	18	2	in union	islam	once	urban	no education	richer	yes	no	no	no	6+	5	5	yes	no	knows modern fp methods	both want same	yes
no unmet need	no unmet need	no unmet need	no unmet need	64	25-29	22	1	in union	islam	once	urban	no education	poorest	yes	no	no	no	2	1	1	yes	no	knows modern fp methods	husband wants more	no
unmet need for spacing	unmet need	unmet need	.d	64	35-39	18	4	in union	islam	once	urban	no education	richest	yes	yes	yes	no	6+	0	0	no	no	knows modern fp methods	don't know	yes
no unmet need	no unmet need	no unmet need	no unmet need	64	30-34	19	3	in union	islam	once	urban	no education	richer	yes	no	no	no	6+	0	0	yes	no	knows modern fp methods	don't know	yes
unmet need for spacing	unmet need	unmet need	.d	65	20-24	18	1	in union	islam	once	urban	no education	richer	yes	no	no	no	4	2	2	yes	no	knows modern fp methods	both want same	yes
unmet need for spacing	unmet need	unmet need	.d	65	40-44	18	5	in union	islam	once	urban	no education	poorest	yes	no	no	no	6+	3	3	no	no	knows modern fp methods	husband wants more	yes
no unmet need	no unmet need	no unmet need	no unmet need	65	25-29	21	2	in union	islam	once	urban	primary	middle	yes	no	yes	no	4	2	2	yes	no	knows modern fp methods	both want same	yes
no unmet need	no unmet need	no unmet need	no unmet need	65	25-29	23	2	in union	islam	more than once	urban	no education	poorest	yes	no	no	no	6+	3	3	yes	no	knows modern fp methods	don't know	yes
no unmet need	no unmet need	no unmet need	no unmet need	65	30-34	14	5	in union	islam	once	urban	primary	poorest	yes	no	no	no	6+	4	2	yes	no	knows modern fp methods	husband wants more	yes
no unmet need	no unmet need	no unmet need	no unmet need	65	30-34	19	4	in union	islam	more than once	urban	no education	poorer	yes	yes	no	no	6+	4	4	yes	no	knows modern fp methods	don't know	yes
unmet need for spacing	unmet need	unmet need	.d	65	15-19	13	0	in union	islam	once	urban	primary	poorer	yes	no	no	no	6+	3	3	no	no	knows modern fp methods	both want same	yes
no unmet need	no unmet need	no unmet need	no unmet need	65	35-39	17	8	in union	islam	once	urban	no education	poorest	no	no	no	no	5	2	2	yes	no	knows modern fp methods	don't know	yes
no unmet need	no unmet need	no unmet need	no unmet need	65	20-24	19	3	in union	islam	once	urban	primary	poorest	yes	no	no	no	6+	4	2	yes	no	knows modern fp methods	don't know	yes
no unmet need	no unmet need	no unmet need	no unmet need	65	40-44	39	8	in union	pentecostal protestant	more than once	urban	no education	poorest	yes	yes	no	no	5	3	2	no	no	knows modern fp methods	don't know	yes
no unmet need	no unmet need	no unmet need	no unmet need	65	35-39	25	2	in union	islam	once	urban	no education	middle	yes	yes	yes	no	6+	4	2	yes	no	knows modern fp methods	husband wants fewer	yes
no unmet need	no unmet need	no unmet need	no unmet need	65	20-24	12	4	in union	islam	once	urban	no education	poorest	no	yes	no	no	6+	0	0	yes	no	knows modern fp methods	both want same	yes
no unmet need	no unmet need	no unmet need	no unmet need	65	25-29	27	2	in union	islam	once	urban	primary	poorer	yes	no	no	no	6+	4	2	yes	no	knows modern fp methods	both want same	yes
no unmet need	no unmet need	no unmet need	no unmet need	66	20-24	21	0	in union	non-pentecostal protestant	more than once	urban	primary	richer	yes	yes	yes	no	4	2	2	no	no	knows modern fp methods	both want same	yes
no unmet need	no unmet need	no unmet need	no unmet need	66	30-34	19	3	in union	non-pentecostal protestant	once	urban	secondary +	richest	yes	yes	yes	yes	4	2	2	yes	yes	knows modern fp methods	husband wants more	yes
no unmet need	no unmet need	no unmet need	no unmet need	66	40-44	18	3	in union	non-pentecostal protestant	more than once	urban	secondary +	middle	yes	yes	yes	no	4	2	2	no	no	knows modern fp methods	both want same	no
no unmet need	no unmet need	no unmet need	no unmet need	66	30-34	10	4	in union	catholic	once	urban	secondary +	richer	no	yes	yes	no	4	2	2	yes	yes	knows modern fp methods	both want same	yes
no unmet need	no unmet need	no unmet need	no unmet need	66	30-34	17	3	in union	non-pentecostal protestant	more than once	urban	secondary +	richest	yes	yes	no	no	4	2	2	no	no	knows modern fp methods	both want same	yes
no unmet need	no unmet need	no unmet need	no unmet need	66	20-24	18	3	in union	no or trad religion	once	urban	primary	middle	no	no	no	no	5	2	3	yes	no	knows modern fp methods	both want same	yes
unmet need for spacing	unmet need	unmet need	.d	66	20-24	21	1	in union	pentecostal protestant	once	urban	secondary +	richer	no	yes	yes	no	3	2	1	yes	no	knows modern fp methods	both want same	yes
no unmet need	no unmet need	no unmet need	no unmet need	66	20-24	17	1	in union	pentecostal protestant	once	urban	secondary +	middle	yes	yes	yes	no	4	2	2	no	no	knows modern fp methods	both want same	yes
no unmet need	no unmet need	no unmet need	no unmet need	67	30-34	20	2	in union	catholic	more than once	rural	secondary +	middle	yes	yes	yes	no	5	3	2	yes	no	knows modern fp methods	husband wants more	yes
no unmet need	no unmet need	no unmet need	no unmet need	67	20-24	17	1	in union	pentecostal protestant	once	rural	secondary +	middle	yes	yes	yes	no	4	2	2	yes	no	knows modern fp methods	husband wants fewer	no
no unmet need	no unmet need	no unmet need	no unmet need	67	40-44	22	4	in union	pentecostal protestant	once	rural	primary	poorer	yes	yes	yes	no	3	0	0	no	no	knows modern fp methods	husband wants more	no
unmet need for limiting	unmet need	.d	unmet need	67	20-24	15	3	in union	non-pentecostal protestant	once	rural	secondary +	poorer	yes	no	yes	no	4	2	2	yes	no	knows modern fp methods	both want same	yes
no unmet need	no unmet need	no unmet need	no unmet need	67	30-34	19	2	in union	non-pentecostal protestant	more than once	rural	secondary +	middle	yes	yes	yes	no	4	2	2	yes	no	knows modern fp methods	don't know	yes
no unmet need	no unmet need	no unmet need	no unmet need	67	25-29	17	3	in union	pentecostal protestant	more than once	rural	secondary +	middle	yes	yes	no	no	4	1	3	no	no	knows modern fp methods	both want same	no
unmet need for spacing	unmet need	unmet need	.d	67	25-29	17	1	in union	catholic	more than once	rural	secondary +	middle	yes	yes	yes	no	4	2	2	no	no	knows modern fp methods	both want same	yes
no unmet need	no unmet need	no unmet need	no unmet need	67	40-44	20	7	in union	pentecostal protestant	more than once	rural	primary	middle	yes	yes	yes	no	5	3	2	no	yes	knows modern fp methods	both want same	no
unmet need for limiting	unmet need	.d	unmet need	67	40-44	16	8	in union	non-pentecostal protestant	once	rural	primary	poorest	yes	yes	yes	no	6+	0	0	no	no	knows modern fp methods	both want same	no
no unmet need	no unmet need	no unmet need	no unmet need	67	40-44	18	5	in union	no or trad religion	more than once	rural	primary	middle	yes	yes	yes	no	6+	3	3	no	no	knows modern fp methods	husband wants fewer	no
unmet need for spacing	unmet need	unmet need	.d	67	20-24	17	2	in union	no or trad religion	once	rural	primary	poorer	no	no	no	no	4	2	2	yes	no	knows modern fp methods	both want same	no
no unmet need	no unmet need	no unmet need	no unmet need	68	30-34	19	5	in union	catholic	once	rural	secondary +	poorer	yes	yes	no	no	6+	4	4	yes	no	knows modern fp methods	husband wants fewer	no
unmet need for spacing	unmet need	unmet need	.d	68	25-29	13	5	in union	catholic	once	rural	secondary +	poorer	yes	yes	yes	no	5	2	3	yes	no	knows modern fp methods	don't know	no
unmet need for spacing	unmet need	unmet need	.d	68	30-34	19	3	in union	catholic	once	rural	secondary +	poorer	yes	yes	yes	no	5	3	2	no	no	knows modern fp methods	both want same	yes
no unmet need	no unmet need	no unmet need	no unmet need	68	30-34	20	5	in union	catholic	more than once	rural	secondary +	poorer	yes	yes	yes	no	4	1	3	no	no	knows modern fp methods	both want same	yes
no unmet need	no unmet need	no unmet need	no unmet need	68	15-19	16	0	in union	islam	once	rural	secondary +	poorer	yes	yes	yes	no	5	2	3	no	no	knows modern fp methods	both want same	yes
unmet need for spacing	unmet need	unmet need	.d	68	20-24	23	0	in union	non-pentecostal protestant	once	rural	secondary +	richer	yes	yes	yes	yes	3	2	1	yes	no	knows modern fp methods	both want same	yes
unmet need for limiting	unmet need	.d	unmet need	69	30-34	19	3	in union	pentecostal protestant	once	urban	secondary +	richest	yes	no	no	no	4	3	1	no	no	knows modern fp methods	husband wants more	no
no unmet need	no unmet need	no unmet need	no unmet need	69	20-24	23	0	in union	catholic	once	urban	secondary +	richest	no	yes	yes	no	6+	0	0	no	no	knows modern fp methods	both want same	yes
no unmet need	no unmet need	no unmet need	no unmet need	69	30-34	25	1	in union	pentecostal protestant	once	urban	secondary +	richest	yes	no	yes	no	2	1	1	yes	no	knows modern fp methods	husband wants more	yes
no unmet need	no unmet need	no unmet need	no unmet need	69	30-34	31	1	in union	non-pentecostal protestant	once	urban	secondary +	richest	yes	no	no	no	4	2	2	yes	no	knows modern fp methods	both want same	no
no unmet need	no unmet need	no unmet need	no unmet need	69	35-39	24	5	in union	non-pentecostal protestant	once	urban	secondary +	richest	yes	yes	yes	no	4	2	2	yes	no	knows modern fp methods	both want same	yes
unmet need for limiting	unmet need	.d	unmet need	69	40-44	29	4	in union	pentecostal protestant	once	urban	secondary +	richest	yes	yes	yes	no	5	2	3	yes	no	knows modern fp methods	both want same	no
no unmet need	no unmet need	no unmet need	no unmet need	69	30-34	32	1	in union	pentecostal protestant	once	urban	secondary +	richest	yes	yes	yes	no	3	0	0	yes	no	knows modern fp methods	husband wants fewer	no
unmet need for limiting	unmet need	.d	unmet need	69	40-44	18	4	in union	catholic	more than once	urban	primary	richest	yes	no	no	no	4	1	3	no	no	knows modern fp methods	both want same	yes
unmet need for spacing	unmet need	unmet need	.d	70	30-34	24	2	in union	catholic	once	rural	secondary +	poorer	yes	yes	yes	no	5	0	0	no	no	knows modern fp methods	husband wants more	yes
no unmet need	no unmet need	no unmet need	no unmet need	70	25-29	19	3	in union	catholic	more than once	rural	secondary +	poorer	no	yes	yes	no	6+	3	3	yes	no	knows modern fp methods	both want same	no
unmet need for limiting	unmet need	.d	unmet need	70	35-39	14	5	in union	pentecostal protestant	more than once	rural	secondary +	poorer	yes	yes	no	no	5	3	2	yes	no	knows modern fp methods	both want same	yes
unmet need for limiting	unmet need	.d	unmet need	70	40-44	16	4	in union	non-pentecostal protestant	once	rural	secondary +	poorest	yes	yes	yes	no	4	2	2	yes	no	knows modern fp methods	both want same	yes
unmet need for spacing	unmet need	unmet need	.d	70	25-29	18	3	in union	pentecostal protestant	once	rural	secondary +	poorer	yes	yes	no	no	4	2	0	no	no	knows modern fp methods	both want same	yes
no unmet need	no unmet need	no unmet need	no unmet need	70	40-44	18	6	in union	pentecostal protestant	more than once	rural	secondary +	poorest	yes	yes	no	no	6+	5	5	no	no	knows modern fp methods	husband wants fewer	yes
no unmet need	no unmet need	no unmet need	no unmet need	70	45-49	26	5	in union	pentecostal protestant	once	rural	primary	poorer	yes	yes	yes	no	6+	1	5	yes	no	knows modern fp methods	both want same	no
no unmet need	no unmet need	no unmet need	no unmet need	70	20-24	19	0	in union	islam	once	rural	secondary +	poorer	yes	no	no	no	6+	5	5	no	no	knows modern fp methods	both want same	yes
unmet need for limiting	unmet need	.d	unmet need	70	35-39	27	4	in union	catholic	once	rural	secondary +	poorer	yes	yes	yes	no	3	1	2	yes	yes	knows modern fp methods	husband wants more	yes
unmet need for spacing	unmet need	unmet need	.d	70	35-39	22	3	in union	pentecostal protestant	once	rural	secondary +	poorer	yes	yes	yes	no	5	0	0	no	yes	knows modern fp methods	both want same	yes
no unmet need	no unmet need	no unmet need	no unmet need	70	20-24	17	2	in union	non-pentecostal protestant	once	rural	secondary +	poorer	yes	yes	no	no	4	2	2	yes	yes	knows modern fp methods	don't know	yes
no unmet need	no unmet need	no unmet need	no unmet need	71	35-39	17	7	in union	pentecostal protestant	once	rural	primary	poorer	yes	no	no	no	4	2	2	yes	no	knows modern fp methods	both want same	no
no unmet need	no unmet need	no unmet need	no unmet need	71	45-49	20	0	in union	no or trad religion	more than once	rural	primary	poorest	yes	no	no	no	4	0	0	no	no	knows modern fp methods	both want same	no
no unmet need	no unmet need	no unmet need	no unmet need	71	25-29	18	3	in union	pentecostal protestant	once	rural	no education	poorer	yes	yes	no	no	5	2	3	no	no	knows modern fp methods	don't know	no
no unmet need	no unmet need	no unmet need	no unmet need	71	25-29	12	3	in union	catholic	once	rural	secondary +	middle	yes	no	yes	no	3	2	1	yes	no	knows modern fp methods	both want same	yes
no unmet need	no unmet need	no unmet need	no unmet need	71	40-44	18	9	in union	non-pentecostal protestant	more than once	rural	primary	middle	yes	no	no	no	6+	0	0	no	no	knows modern fp methods	husband wants more	no
no unmet need	no unmet need	no unmet need	no unmet need	71	35-39	16	4	in union	non-pentecostal protestant	more than once	rural	secondary +	poorer	yes	no	no	no	3	0	0	yes	no	knows modern fp methods	don't know	yes
no unmet need	no unmet need	no unmet need	no unmet need	71	30-34	17	2	in union	catholic	once	rural	no education	poorer	yes	no	no	no	6+	0	0	yes	no	knows modern fp methods	husband wants fewer	no
no unmet need	no unmet need	no unmet need	no unmet need	71	25-29	18	2	in union	pentecostal protestant	more than once	rural	secondary +	poorer	yes	no	no	no	4	2	2	yes	no	knows modern fp methods	both want same	yes
no unmet need	no unmet need	no unmet need	no unmet need	72	25-29	17	2	in union	pentecostal protestant	once	rural	secondary +	richer	yes	yes	yes	no	4	1	3	no	no	knows modern fp methods	both want same	yes
no unmet need	no unmet need	no unmet need	no unmet need	72	30-34	12	5	in union	non-pentecostal protestant	more than once	rural	no education	middle	yes	yes	yes	no	5	3	2	yes	no	knows modern fp methods	both want same	yes
unmet need for limiting	unmet need	.d	unmet need	72	45-49	13	5	in union	catholic	once	rural	secondary +	middle	yes	yes	yes	no	4	2	2	no	no	knows modern fp methods	both want same	yes
unmet need for spacing	unmet need	unmet need	.d	72	30-34	20	2	in union	pentecostal protestant	once	rural	no education	poorer	yes	no	no	no	5	3	2	no	no	knows modern fp methods	don't know	no
no unmet need	no unmet need	no unmet need	no unmet need	72	40-44	17	4	in union	pentecostal protestant	more than once	rural	no education	middle	yes	yes	yes	no	5	3	2	no	no	knows modern fp methods	don't know	no
no unmet need	no unmet need	no unmet need	no unmet need	72	45-49	22	7	in union	pentecostal protestant	once	rural	primary	poorer	yes	yes	no	no	5	3	2	no	no	knows modern fp methods	both want same	yes
no unmet need	no unmet need	no unmet need	no unmet need	72	35-39	14	6	in union	non-pentecostal protestant	more than once	rural	primary	poorer	yes	yes	no	no	5	2	3	no	no	knows modern fp methods	both want same	yes
no unmet need	no unmet need	no unmet need	no unmet need	72	15-19	17	1	in union	non-pentecostal protestant	once	rural	secondary +	middle	no	yes	yes	no	5	3	2	yes	no	knows modern fp methods	don't know	yes
unmet need for limiting	unmet need	.d	unmet need	72	40-44	17	6	in union	no or trad religion	once	rural	no education	middle	yes	yes	yes	no	4	2	2	no	no	knows modern fp methods	husband wants fewer	yes
no unmet need	no unmet need	no unmet need	no unmet need	72	25-29	18	3	in union	pentecostal protestant	once	rural	primary	middle	yes	yes	yes	no	3	1	2	no	no	knows modern fp methods	husband wants more	yes
no unmet need	no unmet need	no unmet need	no unmet need	73	40-44	20	5	in union	catholic	more than once	rural	no education	poorest	yes	yes	yes	no	6+	3	3	yes	no	knows modern fp methods	both want same	yes
no unmet need	no unmet need	no unmet need	no unmet need	73	30-34	28	0	in union	catholic	once	rural	secondary +	middle	yes	yes	yes	yes	6+	0	0	yes	no	knows modern fp methods	don't know	yes
unmet need for spacing	unmet need	unmet need	.d	73	30-34	22	3	in union	catholic	once	rural	no education	poorest	yes	no	no	no	4	1	1	yes	no	knows modern fp methods	don't know	yes
no unmet need	no unmet need	no unmet need	no unmet need	73	35-39	11	3	in union	catholic	more than once	rural	secondary +	poorest	yes	no	no	no	5	0	0	no	no	knows modern fp methods	husband wants more	yes
no unmet need	no unmet need	no unmet need	no unmet need	73	30-34	24	2	in union	catholic	once	rural	no education	poorest	yes	no	no	no	2	0	0	yes	no	knows modern fp methods	husband wants fewer	yes
no unmet need	no unmet need	no unmet need	no unmet need	73	40-44	23	7	in union	catholic	once	rural	no education	poorest	yes	no	no	no	6+	3	3	no	no	knows modern fp methods	both want same	yes
unmet need for limiting	unmet need	.d	unmet need	73	40-44	24	5	in union	catholic	once	rural	no education	poorer	yes	no	no	no	5	0	0	yes	yes	knows modern fp methods	husband wants fewer	no
no unmet need	no unmet need	no unmet need	no unmet need	73	30-34	15	5	in union	catholic	more than once	rural	no education	poorest	yes	yes	no	no	6+	3	3	no	no	knows modern fp methods	husband wants more	yes
no unmet need	no unmet need	no unmet need	no unmet need	73	20-24	21	0	in union	catholic	once	rural	secondary +	poorer	yes	no	no	no	3	1	2	no	no	knows modern fp methods	both want same	yes
unmet need for spacing	unmet need	unmet need	.d	73	20-24	18	2	in union	catholic	once	rural	secondary +	poorest	yes	no	no	no	3	2	1	yes	yes	knows modern fp methods	husband wants more	yes
no unmet need	no unmet need	no unmet need	no unmet need	73	30-34	22	4	in union	catholic	once	rural	secondary +	poorest	yes	yes	no	no	4	2	2	yes	yes	knows modern fp methods	both want same	yes
no unmet need	no unmet need	no unmet need	no unmet need	73	35-39	19	5	in union	catholic	once	rural	no education	poorest	yes	no	no	no	6+	2	6	no	no	knows modern fp methods	both want same	yes
no unmet need	no unmet need	no unmet need	no unmet need	73	40-44	16	2	in union	catholic	once	rural	secondary +	middle	yes	no	no	no	3	1	2	yes	no	knows modern fp methods	husband wants more	yes
unmet need for spacing	unmet need	unmet need	.d	73	30-34	14	3	in union	catholic	once	rural	no education	poorer	yes	no	no	no	1	0	0	yes	no	knows modern fp methods	husband wants more	yes
no unmet need	no unmet need	no unmet need	no unmet need	73	25-29	20	1	in union	catholic	once	rural	secondary +	poorest	yes	no	no	no	4	2	2	no	no	knows modern fp methods	both want same	yes
no unmet need	no unmet need	no unmet need	no unmet need	73	25-29	15	2	in union	catholic	once	rural	primary	poorest	yes	no	no	no	4	2	2	yes	no	knows modern fp methods	husband wants fewer	yes
no unmet need	no unmet need	no unmet need	no unmet need	73	30-34	20	2	in union	catholic	once	rural	no education	middle	yes	yes	no	no	5	3	2	no	no	knows modern fp methods	both want same	yes
unmet need for spacing	unmet need	unmet need	.d	73	25-29	20	5	in union	catholic	once	rural	no education	poorest	yes	no	no	no	6+	0	0	yes	no	knows modern fp methods	don't know	yes
no unmet need	no unmet need	no unmet need	no unmet need	73	35-39	22	4	in union	catholic	once	rural	no education	poorest	yes	no	no	no	5	0	0	yes	no	knows modern fp methods	husband wants fewer	yes
no unmet need	no unmet need	no unmet need	no unmet need	74	35-39	31	1	in union	islam	once	urban	primary	middle	yes	yes	yes	no	5	0	0	yes	no	knows modern fp methods	both want same	yes
unmet need for limiting	unmet need	.d	unmet need	74	35-39	17	4	in union	islam	once	urban	no education	richest	yes	yes	yes	no	4	0	0	yes	no	knows modern fp methods	don't know	yes
no unmet need	no unmet need	no unmet need	no unmet need	74	20-24	20	1	in union	islam	once	urban	primary	richest	yes	yes	yes	no	4	2	2	no	no	knows modern fp methods	both want same	yes
no unmet need	no unmet need	no unmet need	no unmet need	74	25-29	21	2	in union	islam	once	urban	no education	richest	yes	yes	yes	no	4	2	2	no	yes	knows modern fp methods	both want same	yes
unmet need for spacing	unmet need	unmet need	.d	74	35-39	22	4	in union	islam	once	urban	no education	middle	no	no	no	no	6+	3	3	yes	yes	knows modern fp methods	husband wants more	yes
unmet need for spacing	unmet need	unmet need	.d	74	30-34	13	4	in union	islam	once	urban	primary	middle	yes	yes	yes	no	4	2	2	no	no	knows modern fp methods	husband wants more	yes
no unmet need	no unmet need	no unmet need	no unmet need	74	20-24	23	1	in union	islam	once	urban	primary	middle	no	yes	yes	no	4	3	1	yes	no	knows modern fp methods	both want same	yes
no unmet need	no unmet need	no unmet need	no unmet need	74	35-39	27	6	in union	islam	once	urban	no education	richest	yes	yes	yes	no	6+	0	0	yes	yes	knows modern fp methods	both want same	yes
no unmet need	no unmet need	no unmet need	no unmet need	74	30-34	20	3	in union	islam	once	urban	primary	richer	no	yes	yes	no	4	0	0	yes	no	knows modern fp methods	both want same	yes
no unmet need	no unmet need	no unmet need	no unmet need	74	45-49	18	5	in union	islam	once	urban	primary	richer	yes	yes	yes	no	5	3	2	yes	no	knows modern fp methods	both want same	yes
no unmet need	no unmet need	no unmet need	no unmet need	75	30-34	19	4	in union	pentecostal protestant	once	rural	no education	poorest	yes	yes	yes	no	6+	3	3	yes	no	knows modern fp methods	husband wants more	yes
unmet need for spacing	unmet need	unmet need	.d	75	25-29	13	4	in union	pentecostal protestant	once	rural	primary	poorer	yes	yes	yes	no	5	3	2	yes	no	knows modern fp methods	both want same	yes
unmet need for spacing	unmet need	unmet need	.d	75	20-24	14	3	in union	non-pentecostal protestant	once	rural	no education	poorest	no	no	no	no	5	2	3	yes	no	knows modern fp methods	both want same	no
unmet need for limiting	unmet need	.d	unmet need	75	30-34	17	5	in union	catholic	more than once	rural	primary	poorest	yes	yes	yes	no	5	0	0	yes	yes	knows modern fp methods	both want same	yes
no unmet need	no unmet need	no unmet need	no unmet need	75	20-24	14	2	in union	pentecostal protestant	once	rural	secondary +	poorer	no	yes	yes	yes	4	2	2	yes	no	knows modern fp methods	husband wants more	no
no unmet need	no unmet need	no unmet need	no unmet need	75	35-39	20	3	in union	pentecostal protestant	once	rural	no education	poorest	yes	yes	no	no	5	3	2	yes	no	knows modern fp methods	don't know	yes
no unmet need	no unmet need	no unmet need	no unmet need	75	35-39	17	4	in union	pentecostal protestant	once	rural	no education	poorest	yes	yes	no	no	4	3	1	yes	no	knows modern fp methods	don't know	no
no unmet need	no unmet need	no unmet need	no unmet need	75	25-29	16	3	in union	no or trad religion	once	rural	no education	poorest	yes	no	no	no	6+	4	5	no	no	knows modern fp methods	both want same	no
no unmet need	no unmet need	no unmet need	no unmet need	75	25-29	17	2	in union	pentecostal protestant	once	rural	primary	poorest	yes	yes	no	no	5	3	2	no	no	knows modern fp methods	husband wants more	yes
no unmet need	no unmet need	no unmet need	no unmet need	75	20-24	18	1	in union	pentecostal protestant	once	rural	secondary +	poorest	no	yes	yes	no	4	2	2	no	no	knows modern fp methods	husband wants more	yes
no unmet need	no unmet need	no unmet need	no unmet need	75	25-29	18	2	in union	pentecostal protestant	once	rural	primary	poorest	yes	yes	yes	no	6+	3	3	yes	no	knows modern fp methods	husband wants more	yes
no unmet need	no unmet need	no unmet need	no unmet need	75	25-29	12	5	in union	pentecostal protestant	once	rural	primary	poorest	yes	yes	no	no	6+	3	3	yes	no	knows modern fp methods	husband wants more	yes
no unmet need	no unmet need	no unmet need	no unmet need	75	30-34	17	4	in union	pentecostal protestant	once	rural	no education	poorest	no	yes	yes	no	6+	0	0	yes	no	knows modern fp methods	both want same	yes
no unmet need	no unmet need	no unmet need	no unmet need	76	40-44	21	7	in union	no or trad religion	once	rural	no education	poorest	yes	yes	no	no	6+	4	4	yes	no	knows modern fp methods	husband wants more	yes
unmet need for limiting	unmet need	.d	unmet need	76	45-49	25	8	in union	no or trad religion	once	rural	no education	poorest	yes	yes	yes	no	6+	4	4	no	no	knows modern fp methods	both want same	no
no unmet need	no unmet need	no unmet need	no unmet need	76	35-39	21	5	in union	pentecostal protestant	once	rural	no education	poorest	yes	yes	yes	no	6+	5	5	no	yes	knows modern fp methods	both want same	no
no unmet need	no unmet need	no unmet need	no unmet need	76	25-29	15	3	in union	no or trad religion	once	rural	primary	poorest	yes	yes	no	no	6+	3	3	no	no	knows modern fp methods	husband wants more	yes
unmet need for spacing	unmet need	unmet need	.d	76	35-39	26	3	in union	pentecostal protestant	more than once	rural	no education	poorest	yes	no	no	no	6+	4	4	no	no	knows modern fp methods	husband wants more	yes
no unmet need	no unmet need	no unmet need	no unmet need	76	35-39	20	5	in union	catholic	once	rural	no education	poorest	yes	yes	no	no	6+	2	4	yes	yes	knows modern fp methods	both want same	yes
no unmet need	no unmet need	no unmet need	no unmet need	76	30-34	16	5	in union	no or trad religion	once	rural	no education	poorest	yes	no	no	no	6+	4	4	no	no	knows modern fp methods	husband wants more	no
no unmet need	no unmet need	no unmet need	no unmet need	76	35-39	16	6	in union	no or trad religion	once	rural	no education	poorest	yes	yes	no	no	6+	3	4	no	no	knows modern fp methods	both want same	no
unmet need for limiting	unmet need	.d	unmet need	76	40-44	16	9	in union	no or trad religion	once	rural	no education	poorest	yes	no	no	no	6+	5	5	no	no	knows modern fp methods	both want same	yes
no unmet need	no unmet need	no unmet need	no unmet need	76	35-39	21	4	in union	no or trad religion	once	rural	no education	poorest	yes	yes	yes	no	6+	4	4	yes	yes	knows modern fp methods	both want same	yes
unmet need for spacing	unmet need	unmet need	.d	76	20-24	17	1	in union	no or trad religion	once	rural	primary	poorest	yes	yes	yes	no	6+	4	2	no	yes	knows modern fp methods	both want same	yes
no unmet need	no unmet need	no unmet need	no unmet need	76	40-44	21	6	in union	no or trad religion	more than once	rural	no education	poorest	yes	yes	no	no	6+	4	4	no	yes	knows modern fp methods	husband wants more	no
no unmet need	no unmet need	no unmet need	no unmet need	76	30-34	19	4	in union	pentecostal protestant	once	rural	secondary +	poorest	yes	no	no	no	6+	4	3	yes	no	knows modern fp methods	both want same	yes
unmet need for spacing	unmet need	unmet need	.d	76	20-24	20	0	in union	catholic	once	rural	secondary +	poorer	no	yes	yes	yes	5	3	2	no	no	knows modern fp methods	both want same	no
no unmet need	no unmet need	no unmet need	no unmet need	76	25-29	20	3	in union	no or trad religion	once	rural	no education	poorest	yes	yes	no	no	6+	3	4	no	yes	knows modern fp methods	don't know	no
no unmet need	no unmet need	no unmet need	no unmet need	76	25-29	14	3	in union	no or trad religion	once	rural	secondary +	poorest	yes	no	no	no	4	2	2	no	no	knows modern fp methods	both want same	no
no unmet need	no unmet need	no unmet need	no unmet need	76	25-29	24	1	in union	no or trad religion	once	rural	no education	poorest	no	no	no	no	3	2	1	yes	no	knows modern fp methods	husband wants more	no
unmet need for spacing	unmet need	unmet need	.d	76	30-34	16	5	in union	no or trad religion	once	rural	no education	poorest	yes	yes	yes	no	5	3	2	no	no	knows modern fp methods	husband wants more	yes
no unmet need	no unmet need	no unmet need	no unmet need	76	20-24	18	2	in union	catholic	once	rural	secondary +	poorest	yes	yes	no	no	4	2	2	yes	no	knows modern fp methods	both want same	yes
unmet need for limiting	unmet need	.d	unmet need	76	30-34	10	7	in union	no or trad religion	once	rural	no education	poorest	yes	no	no	no	6+	4	5	no	no	doesn't know modern fp methods	both want same	no
no unmet need	no unmet need	no unmet need	no unmet need	77	35-39	22	4	in union	islam	once	urban	no education	poorest	yes	yes	no	no	6+	0	0	yes	yes	knows modern fp methods	both want same	no
no unmet need	no unmet need	no unmet need	no unmet need	77	20-24	16	3	in union	islam	once	urban	no education	poorest	no	no	no	no	6+	3	3	no	no	knows modern fp methods	don't know	no
no unmet need	no unmet need	no unmet need	no unmet need	77	20-24	19	1	in union	islam	once	urban	no education	poorest	yes	no	no	no	5	3	2	no	no	knows modern fp methods	don't know	no
no unmet need	no unmet need	no unmet need	no unmet need	77	20-24	21	1	in union	islam	once	urban	secondary +	poorer	yes	no	no	no	6+	5	5	yes	no	doesn't know modern fp methods	both want same	yes
no unmet need	no unmet need	no unmet need	no unmet need	77	35-39	22	5	in union	islam	once	urban	no education	poorer	yes	yes	no	no	6+	4	2	yes	no	knows modern fp methods	both want same	no
unmet need for spacing	unmet need	unmet need	.d	77	20-24	18	3	in union	islam	once	urban	secondary +	poorest	yes	yes	no	no	6+	4	2	yes	no	knows modern fp methods	both want same	yes
no unmet need	no unmet need	no unmet need	no unmet need	77	20-24	21	1	in union	islam	once	urban	no education	poorest	yes	no	no	no	6+	3	3	no	no	knows modern fp methods	both want same	yes
no unmet need	no unmet need	no unmet need	no unmet need	77	20-24	19	1	in union	islam	once	urban	no education	poorer	yes	yes	no	no	6+	0	0	no	no	knows modern fp methods	both want same	yes
unmet need for spacing	unmet need	unmet need	.d	77	40-44	24	6	in union	islam	once	urban	no education	poorer	yes	yes	yes	no	6+	0	0	yes	no	knows modern fp methods	don't know	yes
no unmet need	no unmet need	no unmet need	no unmet need	77	40-44	19	5	in union	islam	once	urban	no education	poorer	yes	yes	no	no	6+	0	0	no	no	knows modern fp methods	husband wants fewer	no
no unmet need	no unmet need	no unmet need	no unmet need	78	25-29	22	2	in union	islam	once	urban	secondary +	richest	yes	yes	yes	yes	5	2	2	yes	no	knows modern fp methods	both want same	yes
no unmet need	no unmet need	no unmet need	no unmet need	78	35-39	30	1	in union	islam	more than once	urban	secondary +	middle	yes	no	yes	no	6+	2	4	no	no	knows modern fp methods	don't know	yes
no unmet need	no unmet need	no unmet need	no unmet need	78	25-29	22	1	in union	islam	once	urban	secondary +	richer	no	yes	yes	no	6+	4	2	yes	no	knows modern fp methods	both want same	yes
no unmet need	no unmet need	no unmet need	no unmet need	78	30-34	22	2	in union	islam	once	urban	secondary +	richer	yes	yes	yes	yes	4	2	2	yes	yes	knows modern fp methods	both want same	yes
no unmet need	no unmet need	no unmet need	no unmet need	78	30-34	17	3	in union	pentecostal protestant	once	urban	secondary +	richest	yes	yes	yes	yes	4	2	2	yes	no	knows modern fp methods	both want same	yes
no unmet need	no unmet need	no unmet need	no unmet need	78	30-34	24	3	in union	non-pentecostal protestant	once	urban	secondary +	richest	yes	yes	yes	no	4	0	0	no	no	knows modern fp methods	both want same	yes
no unmet need	no unmet need	no unmet need	no unmet need	78	20-24	19	1	in union	islam	once	urban	primary	poorer	yes	no	no	no	5	2	3	no	no	knows modern fp methods	both want same	yes
no unmet need	no unmet need	no unmet need	no unmet need	78	30-34	28	0	in union	islam	once	urban	secondary +	poorer	yes	yes	yes	yes	6+	3	3	yes	no	knows modern fp methods	husband wants more	yes
no unmet need	no unmet need	no unmet need	no unmet need	79	20-24	19	1	in union	islam	once	urban	primary	poorer	no	yes	yes	no	3	1	2	yes	no	knows modern fp methods	husband wants more	yes
no unmet need	no unmet need	no unmet need	no unmet need	79	30-34	19	3	in union	pentecostal protestant	more than once	urban	secondary +	richer	yes	no	no	no	4	2	2	yes	no	knows modern fp methods	don't know	yes
no unmet need	no unmet need	no unmet need	no unmet need	79	25-29	22	3	in union	pentecostal protestant	once	urban	secondary +	middle	yes	no	no	no	5	3	2	no	yes	knows modern fp methods	husband wants more	yes
no unmet need	no unmet need	no unmet need	no unmet need	79	25-29	26	1	in union	pentecostal protestant	once	urban	no education	middle	yes	yes	yes	no	3	0	0	yes	no	knows modern fp methods	both want same	yes
unmet need for limiting	unmet need	.d	unmet need	79	25-29	24	2	in union	islam	once	urban	secondary +	richer	yes	yes	yes	no	4	2	2	no	no	knows modern fp methods	husband wants fewer	yes
unmet need for spacing	unmet need	unmet need	.d	79	30-34	20	3	in union	non-pentecostal protestant	once	urban	primary	richer	yes	yes	yes	no	4	2	2	yes	yes	knows modern fp methods	both want same	no
no unmet need	no unmet need	no unmet need	no unmet need	79	35-39	18	8	in union	no or trad religion	more than once	urban	primary	richer	yes	no	yes	no	5	5	0	no	no	knows modern fp methods	both want same	no
unmet need for limiting	unmet need	.d	unmet need	79	40-44	20	6	in union	pentecostal protestant	once	urban	primary	middle	yes	no	no	no	6+	0	0	yes	no	knows modern fp methods	both want same	no
unmet need for spacing	unmet need	unmet need	.d	79	20-24	18	2	in union	non-pentecostal protestant	once	urban	secondary +	middle	no	no	no	no	3	2	1	yes	no	knows modern fp methods	husband wants more	no
no unmet need	no unmet need	no unmet need	no unmet need	79	25-29	19	4	in union	non-pentecostal protestant	once	urban	no education	middle	yes	yes	yes	no	4	2	2	no	no	knows modern fp methods	both want same	no
unmet need for limiting	unmet need	.d	unmet need	79	40-44	18	5	in union	non-pentecostal protestant	more than once	urban	secondary +	richer	yes	yes	yes	no	5	2	3	yes	no	knows modern fp methods	don't know	yes
no unmet need	no unmet need	no unmet need	no unmet need	80	25-29	23	1	in union	non-pentecostal protestant	once	urban	secondary +	richer	no	no	no	no	4	0	0	yes	no	knows modern fp methods	husband wants fewer	yes
no unmet need	no unmet need	no unmet need	no unmet need	80	30-34	15	5	in union	pentecostal protestant	more than once	urban	secondary +	middle	yes	yes	yes	no	5	2	3	yes	no	knows modern fp methods	don't know	yes
unmet need for spacing	unmet need	unmet need	.d	80	25-29	20	3	in union	non-pentecostal protestant	once	urban	primary	richer	no	no	yes	no	4	2	2	no	no	knows modern fp methods	both want same	yes
no unmet need	no unmet need	no unmet need	no unmet need	80	15-19	14	1	in union	pentecostal protestant	once	urban	secondary +	middle	no	no	no	no	3	0	0	yes	no	knows modern fp methods	don't know	no
unmet need for spacing	unmet need	unmet need	.d	80	20-24	21	0	in union	non-pentecostal protestant	once	urban	secondary +	richer	no	no	no	no	3	2	1	no	no	knows modern fp methods	husband wants more	yes
no unmet need	no unmet need	no unmet need	no unmet need	80	25-29	23	2	in union	non-pentecostal protestant	once	urban	secondary +	middle	yes	no	no	no	4	2	2	yes	yes	knows modern fp methods	husband wants more	yes
no unmet need	no unmet need	no unmet need	no unmet need	81	25-29	21	1	in union	non-pentecostal protestant	once	urban	secondary +	richest	yes	yes	yes	no	3	1	2	yes	no	knows modern fp methods	both want same	no
no unmet need	no unmet need	no unmet need	no unmet need	81	40-44	24	2	in union	pentecostal protestant	once	urban	secondary +	richest	yes	yes	yes	no	3	0	0	no	no	knows modern fp methods	husband wants fewer	yes
unmet need for limiting	unmet need	.d	unmet need	81	40-44	28	3	in union	non-pentecostal protestant	once	urban	secondary +	richer	yes	yes	yes	no	3	2	1	yes	no	knows modern fp methods	husband wants more	no
unmet need for spacing	unmet need	unmet need	.d	81	25-29	28	1	in union	non-pentecostal protestant	once	urban	secondary +	richer	no	yes	yes	no	4	2	2	yes	no	knows modern fp methods	both want same	yes
no unmet need	no unmet need	no unmet need	no unmet need	81	40-44	21	4	in union	pentecostal protestant	once	urban	secondary +	richest	yes	no	no	no	3	0	0	yes	no	knows modern fp methods	both want same	yes
no unmet need	no unmet need	no unmet need	no unmet need	82	30-34	30	0	in union	catholic	once	urban	secondary +	richest	yes	yes	yes	no	3	0	0	yes	no	knows modern fp methods	both want same	no
no unmet need	no unmet need	no unmet need	no unmet need	82	20-24	22	0	in union	non-pentecostal protestant	once	urban	secondary +	richest	yes	yes	yes	no	4	2	2	no	no	knows modern fp methods	husband wants more	no
no unmet need	no unmet need	no unmet need	no unmet need	82	35-39	21	4	in union	pentecostal protestant	once	urban	secondary +	richest	yes	yes	yes	no	6+	1	5	yes	no	knows modern fp methods	don't know	yes
no unmet need	no unmet need	no unmet need	no unmet need	82	45-49	16	5	in union	non-pentecostal protestant	once	urban	primary	middle	yes	yes	no	no	4	2	2	no	no	knows modern fp methods	both want same	yes
no unmet need	no unmet need	no unmet need	no unmet need	82	35-39	33	1	in union	pentecostal protestant	once	urban	secondary +	richest	yes	yes	yes	no	4	1	3	yes	no	knows modern fp methods	husband wants fewer	yes
no unmet need	no unmet need	no unmet need	no unmet need	82	35-39	24	4	in union	non-pentecostal protestant	once	urban	secondary +	richest	yes	no	no	no	3	0	0	no	no	knows modern fp methods	husband wants fewer	yes
no unmet need	no unmet need	no unmet need	no unmet need	83	25-29	19	1	in union	islam	once	urban	no education	richest	yes	yes	yes	no	5	3	2	no	no	knows modern fp methods	don't know	yes
no unmet need	no unmet need	no unmet need	no unmet need	83	40-44	31	2	in union	islam	once	urban	primary	richest	yes	yes	yes	no	5	3	2	no	yes	knows modern fp methods	husband wants more	no
no unmet need	no unmet need	no unmet need	no unmet need	83	30-34	28	2	in union	non-pentecostal protestant	once	urban	secondary +	richest	yes	yes	yes	no	4	2	2	yes	no	knows modern fp methods	both want same	yes
unmet need for limiting	unmet need	.d	unmet need	83	35-39	15	5	in union	pentecostal protestant	once	urban	secondary +	richer	no	no	yes	no	3	3	0	yes	no	knows modern fp methods	husband wants more	no
unmet need for limiting	unmet need	.d	unmet need	83	35-39	22	3	in union	non-pentecostal protestant	once	urban	no education	richest	yes	yes	yes	no	4	1	3	yes	no	knows modern fp methods	both want same	yes
unmet need for limiting	unmet need	.d	unmet need	83	35-39	16	3	in union	catholic	more than once	urban	secondary +	richest	no	no	yes	no	0	0	0	no	no	knows modern fp methods	both want same	yes
no unmet need	no unmet need	no unmet need	no unmet need	84	25-29	23	0	in union	pentecostal protestant	once	rural	secondary +	poorer	yes	yes	no	no	5	3	2	yes	no	knows modern fp methods	both want same	yes
no unmet need	no unmet need	no unmet need	no unmet need	84	25-29	17	3	in union	catholic	once	rural	secondary +	poorest	yes	no	no	no	4	2	2	yes	no	knows modern fp methods	both want same	no
no unmet need	no unmet need	no unmet need	no unmet need	84	40-44	21	4	in union	pentecostal protestant	once	rural	secondary +	poorer	yes	no	no	no	4	2	2	no	no	knows modern fp methods	both want same	no
no unmet need	no unmet need	no unmet need	no unmet need	84	15-19	15	2	in union	non-pentecostal protestant	once	rural	secondary +	poorest	yes	yes	no	no	4	2	2	yes	yes	knows modern fp methods	husband wants fewer	no
unmet need for spacing	unmet need	unmet need	.d	84	35-39	32	3	in union	pentecostal protestant	once	rural	secondary +	poorer	no	no	no	no	4	2	2	no	no	knows modern fp methods	husband wants fewer	no
no unmet need	no unmet need	no unmet need	no unmet need	84	25-29	24	0	in union	non-pentecostal protestant	once	rural	secondary +	middle	yes	yes	no	no	3	2	1	no	no	knows modern fp methods	both want same	no
no unmet need	no unmet need	no unmet need	no unmet need	84	25-29	25	1	in union	pentecostal protestant	once	rural	primary	poorer	no	no	no	no	3	2	1	yes	no	knows modern fp methods	both want same	yes
unmet need for spacing	unmet need	unmet need	.d	84	20-24	20	2	in union	non-pentecostal protestant	once	rural	primary	poorer	yes	yes	no	no	4	2	2	yes	yes	knows modern fp methods	husband wants fewer	no
no unmet need	no unmet need	no unmet need	no unmet need	84	35-39	26	2	in union	non-pentecostal protestant	once	rural	secondary +	poorer	yes	yes	no	no	4	2	2	no	no	knows modern fp methods	both want same	yes
unmet need for spacing	unmet need	unmet need	.d	85	30-34	21	2	in union	islam	once	rural	no education	poorest	yes	no	no	no	4	2	2	yes	no	knows modern fp methods	both want same	yes
no unmet need	no unmet need	no unmet need	no unmet need	85	20-24	21	1	in union	catholic	once	rural	primary	poorest	yes	no	no	no	4	2	2	yes	no	knows modern fp methods	both want same	no
unmet need for spacing	unmet need	unmet need	.d	85	30-34	22	3	in union	no or trad religion	once	rural	primary	poorest	no	no	no	no	4	0	0	yes	no	knows modern fp methods	don't know	yes
no unmet need	no unmet need	no unmet need	no unmet need	85	25-29	22	1	in union	non-pentecostal protestant	once	rural	no education	poorest	yes	no	no	no	4	2	2	no	no	knows modern fp methods	both want same	no
no unmet need	no unmet need	no unmet need	no unmet need	85	15-19	13	1	in union	non-pentecostal protestant	once	rural	no education	poorest	no	no	no	no	4	2	2	no	no	knows modern fp methods	don't know	no
no unmet need	no unmet need	no unmet need	no unmet need	85	20-24	20	0	in union	catholic	once	rural	secondary +	middle	yes	no	no	no	2	1	1	yes	no	knows modern fp methods	husband wants more	yes
no unmet need	no unmet need	no unmet need	no unmet need	85	20-24	15	3	in union	non-pentecostal protestant	more than once	rural	no education	poorest	yes	no	no	no	4	2	2	yes	no	knows modern fp methods	husband wants more	no
unmet need for spacing	unmet need	unmet need	.d	85	15-19	17	1	in union	catholic	once	rural	primary	poorest	no	no	no	no	4	2	2	yes	no	knows modern fp methods	don't know	no
unmet need for spacing	unmet need	unmet need	.d	85	25-29	21	2	in union	catholic	more than once	rural	secondary +	poorer	yes	no	no	no	4	2	2	yes	no	knows modern fp methods	both want same	yes
no unmet need	no unmet need	no unmet need	no unmet need	85	30-34	21	2	in union	non-pentecostal protestant	once	rural	no education	poorest	yes	no	no	no	6+	3	3	yes	no	knows modern fp methods	both want same	yes
no unmet need	no unmet need	no unmet need	no unmet need	85	25-29	19	3	in union	no or trad religion	once	rural	secondary +	poorest	yes	no	no	no	5	2	3	yes	no	knows modern fp methods	both want same	no
no unmet need	no unmet need	no unmet need	no unmet need	85	20-24	18	1	in union	pentecostal protestant	once	rural	secondary +	poorest	yes	no	no	no	4	2	2	yes	no	knows modern fp methods	husband wants more	yes
unmet need for spacing	unmet need	unmet need	.d	85	25-29	15	3	in union	catholic	once	rural	no education	poorest	no	no	no	no	5	0	0	yes	no	knows modern fp methods	both want same	no
unmet need for spacing	unmet need	unmet need	.d	85	20-24	18	1	in union	catholic	once	rural	no education	poorest	no	no	no	no	3	0	0	yes	no	knows modern fp methods	don't know	yes
no unmet need	no unmet need	no unmet need	no unmet need	86	35-39	21	4	in union	non-pentecostal protestant	once	rural	secondary +	poorest	yes	yes	no	no	4	2	2	no	no	knows modern fp methods	husband wants more	no
unmet need for limiting	unmet need	.d	unmet need	86	35-39	19	8	in union	non-pentecostal protestant	more than once	rural	secondary +	poorer	yes	yes	yes	no	4	2	2	yes	no	knows modern fp methods	husband wants more	no
no unmet need	no unmet need	no unmet need	no unmet need	86	30-34	22	6	in union	non-pentecostal protestant	once	rural	secondary +	poorer	yes	no	no	no	4	2	2	yes	no	knows modern fp methods	both want same	no
unmet need for spacing	unmet need	unmet need	.d	86	35-39	23	5	in union	pentecostal protestant	more than once	rural	no education	poorer	yes	no	no	no	5	2	3	yes	no	knows modern fp methods	husband wants more	no
no unmet need	no unmet need	no unmet need	no unmet need	86	30-34	15	5	in union	pentecostal protestant	once	rural	primary	poorer	yes	no	no	no	4	2	2	no	no	knows modern fp methods	husband wants more	no
no unmet need	no unmet need	no unmet need	no unmet need	86	40-44	13	7	in union	islam	once	rural	secondary +	poorest	no	yes	no	no	4	2	2	yes	no	knows modern fp methods	both want same	no
unmet need for spacing	unmet need	unmet need	.d	86	35-39	15	3	in union	pentecostal protestant	once	rural	secondary +	poorer	yes	yes	no	no	4	2	2	yes	no	knows modern fp methods	both want same	no
no unmet need	no unmet need	no unmet need	no unmet need	86	35-39	24	5	in union	non-pentecostal protestant	once	rural	primary	poorer	yes	yes	no	no	3	2	1	yes	no	knows modern fp methods	both want same	yes
unmet need for limiting	unmet need	.d	unmet need	86	25-29	16	4	in union	pentecostal protestant	once	rural	primary	poorest	yes	yes	no	no	5	3	2	no	no	knows modern fp methods	both want same	no
no unmet need	no unmet need	no unmet need	no unmet need	86	35-39	12	4	in union	pentecostal protestant	more than once	rural	primary	poorer	no	yes	no	no	3	1	2	yes	yes	knows modern fp methods	both want same	no
unmet need for spacing	unmet need	unmet need	.d	86	25-29	19	3	in union	catholic	once	rural	no education	poorer	yes	no	no	no	5	0	0	yes	no	knows modern fp methods	husband wants more	yes
no unmet need	no unmet need	no unmet need	no unmet need	86	30-34	26	3	in union	non-pentecostal protestant	more than once	rural	secondary +	poorer	yes	no	no	no	4	2	2	no	no	knows modern fp methods	both want same	yes
no unmet need	no unmet need	no unmet need	no unmet need	86	20-24	20	1	in union	non-pentecostal protestant	once	rural	no education	poorer	no	no	no	no	4	2	2	yes	yes	knows modern fp methods	both want same	yes
unmet need for limiting	unmet need	.d	unmet need	86	40-44	17	6	in union	pentecostal protestant	once	rural	no education	poorer	yes	no	no	no	6+	3	3	no	no	knows modern fp methods	both want same	no
unmet need for spacing	unmet need	unmet need	.d	87	20-24	18	1	in union	pentecostal protestant	once	rural	primary	poorest	yes	yes	no	no	5	2	2	yes	yes	knows modern fp methods	both want same	yes
no unmet need	no unmet need	no unmet need	no unmet need	87	25-29	16	3	in union	pentecostal protestant	once	rural	no education	poorest	yes	no	no	no	5	2	3	yes	no	knows modern fp methods	both want same	yes
no unmet need	no unmet need	no unmet need	no unmet need	87	20-24	14	3	in union	no or trad religion	once	rural	secondary +	poorest	yes	no	no	no	5	2	2	yes	yes	knows modern fp methods	both want same	yes
no unmet need	no unmet need	no unmet need	no unmet need	87	15-19	15	1	in union	non-pentecostal protestant	once	rural	primary	poorest	no	no	no	no	5	3	2	yes	no	knows modern fp methods	both want same	yes
no unmet need	no unmet need	no unmet need	no unmet need	87	35-39	16	6	in union	pentecostal protestant	once	rural	primary	poorest	yes	no	no	no	4	2	2	no	no	knows modern fp methods	husband wants more	no
unmet need for limiting	unmet need	.d	unmet need	87	40-44	16	5	in union	pentecostal protestant	once	rural	no education	poorest	yes	no	no	no	5	2	3	no	yes	knows modern fp methods	both want same	no
unmet need for limiting	unmet need	.d	unmet need	87	35-39	15	3	in union	pentecostal protestant	once	rural	no education	poorest	yes	no	no	no	4	2	2	no	no	knows modern fp methods	both want same	no
unmet need for limiting	unmet need	.d	unmet need	87	45-49	18	4	in union	non-pentecostal protestant	once	rural	secondary +	poorer	yes	yes	yes	no	5	3	2	yes	yes	knows modern fp methods	husband wants fewer	yes
unmet need for limiting	unmet need	.d	unmet need	87	45-49	19	6	in union	pentecostal protestant	once	rural	no education	poorest	yes	no	no	no	4	1	1	yes	no	knows modern fp methods	both want same	yes
no unmet need	no unmet need	no unmet need	no unmet need	87	20-24	17	1	in union	pentecostal protestant	once	rural	secondary +	poorest	yes	yes	no	no	3	0	1	yes	yes	knows modern fp methods	both want same	no
no unmet need	no unmet need	no unmet need	no unmet need	87	25-29	19	2	in union	catholic	once	rural	primary	poorest	yes	yes	no	no	4	1	1	yes	yes	knows modern fp methods	both want same	yes
unmet need for spacing	unmet need	unmet need	.d	87	15-19	17	1	in union	catholic	once	rural	secondary +	poorest	yes	yes	no	no	4	0	0	yes	no	knows modern fp methods	both want same	yes
no unmet need	no unmet need	no unmet need	no unmet need	87	20-24	20	1	in union	pentecostal protestant	once	rural	primary	poorest	yes	yes	yes	no	4	0	0	yes	yes	knows modern fp methods	both want same	yes
no unmet need	no unmet need	no unmet need	no unmet need	87	20-24	15	2	in union	pentecostal protestant	more than once	rural	secondary +	poorest	yes	yes	no	no	4	2	2	yes	yes	knows modern fp methods	both want same	yes
no unmet need	no unmet need	no unmet need	no unmet need	87	40-44	16	3	in union	pentecostal protestant	once	rural	no education	poorest	yes	yes	yes	no	5	3	2	yes	yes	knows modern fp methods	husband wants more	yes
unmet need for limiting	unmet need	.d	unmet need	88	35-39	26	3	in union	pentecostal protestant	once	urban	secondary +	richest	yes	yes	yes	yes	3	1	2	no	no	knows modern fp methods	don't know	no
unmet need for spacing	unmet need	unmet need	.d	88	40-44	17	2	in union	pentecostal protestant	once	urban	secondary +	richest	yes	no	no	no	5	1	4	yes	no	knows modern fp methods	husband wants fewer	no
no unmet need	no unmet need	no unmet need	no unmet need	88	25-29	24	1	in union	pentecostal protestant	once	urban	secondary +	richest	yes	no	no	no	4	2	2	no	no	knows modern fp methods	husband wants fewer	no
no unmet need	no unmet need	no unmet need	no unmet need	88	30-34	22	2	in union	non-pentecostal protestant	once	urban	secondary +	richest	yes	yes	yes	no	4	2	2	yes	no	knows modern fp methods	both want same	yes
no unmet need	no unmet need	no unmet need	no unmet need	88	25-29	29	0	in union	pentecostal protestant	once	urban	secondary +	richest	no	yes	yes	yes	3	0	3	yes	no	knows modern fp methods	both want same	yes
no unmet need	no unmet need	no unmet need	no unmet need	88	30-34	27	2	in union	pentecostal protestant	once	urban	secondary +	richest	yes	no	yes	no	4	2	2	yes	no	knows modern fp methods	husband wants more	yes
no unmet need	no unmet need	no unmet need	no unmet need	89	30-34	16	4	in union	catholic	more than once	urban	secondary +	middle	yes	no	no	no	6+	3	3	no	yes	knows modern fp methods	husband wants more	no
no unmet need	no unmet need	no unmet need	no unmet need	89	20-24	16	3	in union	islam	once	urban	no education	richest	no	yes	yes	no	4	2	2	no	no	knows modern fp methods	husband wants more	no
unmet need for spacing	unmet need	unmet need	.d	89	25-29	13	2	in union	non-pentecostal protestant	more than once	urban	no education	richer	yes	no	no	no	3	1	1	yes	no	knows modern fp methods	don't know	yes
no unmet need	no unmet need	no unmet need	no unmet need	89	25-29	27	0	in union	non-pentecostal protestant	once	urban	secondary +	richer	no	no	yes	no	2	1	1	no	no	knows modern fp methods	don't know	no
no unmet need	no unmet need	no unmet need	no unmet need	89	35-39	28	5	in union	non-pentecostal protestant	once	urban	secondary +	middle	yes	no	no	no	3	2	1	yes	no	knows modern fp methods	don't know	no
no unmet need	no unmet need	no unmet need	no unmet need	89	20-24	16	2	in union	pentecostal protestant	once	urban	secondary +	richest	yes	yes	yes	no	2	0	0	no	no	knows modern fp methods	both want same	yes
unmet need for limiting	unmet need	.d	unmet need	90	45-49	18	9	in union	non-pentecostal protestant	more than once	rural	secondary +	poorest	yes	yes	no	no	2	1	1	no	no	knows modern fp methods	don't know	no
unmet need for spacing	unmet need	unmet need	.d	90	40-44	25	5	in union	pentecostal protestant	once	rural	no education	poorest	yes	yes	no	no	6+	5	5	no	no	knows modern fp methods	husband wants more	no
no unmet need	no unmet need	no unmet need	no unmet need	90	40-44	14	7	in union	non-pentecostal protestant	more than once	rural	primary	poorest	yes	yes	no	no	5	2	3	no	no	knows modern fp methods	don't know	yes
no unmet need	no unmet need	no unmet need	no unmet need	90	40-44	19	6	in union	pentecostal protestant	more than once	rural	primary	poorer	yes	no	yes	no	6+	3	3	no	no	knows modern fp methods	both want same	no
unmet need for spacing	unmet need	unmet need	.d	90	35-39	15	4	in union	islam	more than once	rural	no education	poorer	yes	yes	no	no	6+	0	0	no	no	knows modern fp methods	husband wants fewer	no
unmet need for limiting	unmet need	.d	unmet need	90	45-49	16	7	in union	catholic	more than once	rural	secondary +	poorest	yes	yes	no	no	3	2	1	yes	no	knows modern fp methods	both want same	yes
no unmet need	no unmet need	no unmet need	no unmet need	90	35-39	20	6	in union	non-pentecostal protestant	once	rural	primary	poorest	yes	no	no	no	3	1	2	no	no	knows modern fp methods	both want same	no
no unmet need	no unmet need	no unmet need	no unmet need	90	30-34	13	6	in union	pentecostal protestant	more than once	rural	secondary +	poorest	yes	no	no	no	6+	3	3	yes	yes	knows modern fp methods	both want same	yes
unmet need for spacing	unmet need	unmet need	.d	90	30-34	19	4	in union	catholic	more than once	rural	secondary +	poorest	yes	yes	no	no	5	2	3	yes	no	knows modern fp methods	both want same	no
unmet need for spacing	unmet need	unmet need	.d	90	20-24	14	1	in union	pentecostal protestant	more than once	rural	secondary +	poorest	no	yes	yes	no	4	2	2	yes	no	knows modern fp methods	don't know	yes
unmet need for limiting	unmet need	.d	unmet need	90	40-44	17	7	in union	no or trad religion	more than once	rural	no education	poorer	yes	yes	no	no	6+	3	3	no	no	knows modern fp methods	both want same	no
no unmet need	no unmet need	no unmet need	no unmet need	90	35-39	20	5	in union	pentecostal protestant	more than once	rural	secondary +	poorer	yes	yes	no	no	6+	3	3	yes	yes	knows modern fp methods	both want same	no
no unmet need	no unmet need	no unmet need	no unmet need	90	25-29	16	3	in union	pentecostal protestant	once	rural	secondary +	poorest	yes	no	no	no	6+	3	3	no	no	knows modern fp methods	both want same	yes
unmet need for spacing	unmet need	unmet need	.d	90	30-34	22	3	in union	non-pentecostal protestant	more than once	rural	secondary +	poorer	no	yes	yes	no	6+	4	2	no	no	knows modern fp methods	don't know	no
no unmet need	no unmet need	no unmet need	no unmet need	90	25-29	14	4	in union	islam	more than once	rural	secondary +	poorest	yes	no	no	no	4	2	2	yes	yes	knows modern fp methods	don't know	yes
no unmet need	no unmet need	no unmet need	no unmet need	91	45-49	15	4	in union	pentecostal protestant	more than once	rural	primary	poorest	yes	yes	yes	no	6+	5	3	no	yes	knows modern fp methods	husband wants more	yes
unmet need for spacing	unmet need	unmet need	.d	91	25-29	18	3	in union	pentecostal protestant	more than once	rural	primary	poorer	yes	yes	no	no	4	2	2	no	yes	knows modern fp methods	both want same	no
unmet need for spacing	unmet need	unmet need	.d	91	30-34	17	4	in union	pentecostal protestant	once	rural	primary	poorer	yes	yes	yes	no	5	4	1	no	yes	knows modern fp methods	both want same	no
no unmet need	no unmet need	no unmet need	no unmet need	91	20-24	17	3	in union	catholic	once	rural	secondary +	poorer	yes	yes	no	no	4	0	0	yes	no	knows modern fp methods	husband wants more	yes
no unmet need	no unmet need	no unmet need	no unmet need	91	20-24	20	1	in union	non-pentecostal protestant	once	rural	secondary +	poorer	no	yes	no	no	4	2	2	yes	no	knows modern fp methods	don't know	yes
no unmet need	no unmet need	no unmet need	no unmet need	91	45-49	18	5	in union	pentecostal protestant	more than once	rural	primary	poorer	no	yes	no	no	4	2	2	no	no	knows modern fp methods	husband wants fewer	yes
unmet need for limiting	unmet need	.d	unmet need	91	40-44	16	7	in union	catholic	more than once	rural	no education	middle	yes	yes	yes	no	4	2	2	no	yes	knows modern fp methods	husband wants more	no
no unmet need	no unmet need	no unmet need	no unmet need	91	40-44	36	0	in union	pentecostal protestant	once	rural	secondary +	poorer	yes	yes	no	no	2	1	1	no	yes	knows modern fp methods	both want same	no
unmet need for spacing	unmet need	unmet need	.d	91	20-24	18	1	in union	pentecostal protestant	once	rural	secondary +	poorer	yes	yes	no	no	3	2	1	yes	yes	knows modern fp methods	both want same	yes
no unmet need	no unmet need	no unmet need	no unmet need	91	35-39	13	5	in union	pentecostal protestant	once	rural	secondary +	middle	yes	yes	yes	no	3	1	1	no	yes	knows modern fp methods	both want same	yes
no unmet need	no unmet need	no unmet need	no unmet need	91	40-44	20	4	in union	non-pentecostal protestant	more than once	rural	primary	poorer	no	no	no	no	5	3	2	yes	yes	knows modern fp methods	husband wants fewer	no
unmet need for spacing	unmet need	unmet need	.d	92	25-29	19	2	in union	non-pentecostal protestant	once	urban	secondary +	middle	yes	no	no	no	3	1	2	yes	no	knows modern fp methods	both want same	yes
unmet need for spacing	unmet need	unmet need	.d	92	30-34	11	3	in union	pentecostal protestant	more than once	urban	primary	middle	yes	yes	yes	no	6+	4	2	no	no	knows modern fp methods	don't know	no
unmet need for limiting	unmet need	.d	unmet need	92	40-44	22	6	in union	islam	once	urban	secondary +	richer	yes	yes	yes	no	6+	4	2	yes	no	knows modern fp methods	both want same	no
no unmet need	no unmet need	no unmet need	no unmet need	92	35-39	18	4	in union	non-pentecostal protestant	once	urban	secondary +	richer	yes	yes	yes	no	6+	2	2	yes	no	knows modern fp methods	both want same	yes
no unmet need	no unmet need	no unmet need	no unmet need	92	30-34	15	4	in union	pentecostal protestant	once	urban	secondary +	richer	yes	no	yes	no	4	2	2	yes	no	knows modern fp methods	both want same	yes
no unmet need	no unmet need	no unmet need	no unmet need	92	30-34	22	4	in union	non-pentecostal protestant	once	urban	secondary +	richest	yes	no	no	no	4	2	2	yes	no	knows modern fp methods	both want same	yes
no unmet need	no unmet need	no unmet need	no unmet need	93	20-24	19	0	in union	pentecostal protestant	more than once	urban	secondary +	richer	yes	yes	yes	no	6+	3	3	yes	no	knows modern fp methods	both want same	no
no unmet need	no unmet need	no unmet need	no unmet need	93	25-29	24	2	in union	pentecostal protestant	once	urban	secondary +	richest	yes	yes	yes	yes	4	1	3	yes	no	knows modern fp methods	both want same	yes
no unmet need	no unmet need	no unmet need	no unmet need	93	40-44	34	2	in union	non-pentecostal protestant	once	urban	secondary +	richer	yes	yes	yes	yes	3	1	2	yes	no	knows modern fp methods	both want same	yes
no unmet need	no unmet need	no unmet need	no unmet need	93	30-34	25	3	in union	islam	once	urban	no education	middle	no	yes	yes	no	4	2	2	yes	no	knows modern fp methods	both want same	no
no unmet need	no unmet need	no unmet need	no unmet need	93	35-39	24	4	in union	non-pentecostal protestant	once	urban	secondary +	richest	no	yes	yes	yes	2	1	1	no	no	knows modern fp methods	husband wants more	yes
unmet need for spacing	unmet need	unmet need	.d	93	25-29	16	2	in union	pentecostal protestant	more than once	urban	secondary +	richer	no	yes	yes	no	4	3	1	yes	no	knows modern fp methods	husband wants fewer	yes
no unmet need	no unmet need	no unmet need	no unmet need	93	40-44	24	3	in union	islam	once	urban	secondary +	richest	yes	no	yes	no	4	2	2	yes	no	knows modern fp methods	husband wants more	no
no unmet need	no unmet need	no unmet need	no unmet need	93	25-29	23	1	in union	non-pentecostal protestant	once	urban	secondary +	middle	yes	yes	yes	yes	3	1	2	yes	no	knows modern fp methods	husband wants more	no
unmet need for spacing	unmet need	unmet need	.d	93	25-29	24	1	in union	pentecostal protestant	once	urban	secondary +	richest	yes	yes	yes	no	4	2	2	yes	no	knows modern fp methods	both want same	yes
no unmet need	no unmet need	no unmet need	no unmet need	93	30-34	17	4	in union	islam	once	urban	no education	richer	yes	yes	yes	no	6+	0	0	yes	no	knows modern fp methods	both want same	yes
unmet need for limiting	unmet need	.d	unmet need	93	30-34	21	2	in union	pentecostal protestant	once	urban	secondary +	richer	yes	yes	yes	no	3	1	2	yes	no	knows modern fp methods	both want same	yes
no unmet need	no unmet need	no unmet need	no unmet need	93	30-34	19	2	in union	pentecostal protestant	once	urban	secondary +	richer	yes	yes	yes	no	4	2	2	yes	no	knows modern fp methods	husband wants fewer	yes
no unmet need	no unmet need	no unmet need	no unmet need	93	30-34	28	1	in union	pentecostal protestant	once	urban	primary	richer	no	yes	yes	no	2	0	0	yes	yes	knows modern fp methods	both want same	no
unmet need for limiting	unmet need	.d	unmet need	93	35-39	24	3	in union	pentecostal protestant	once	urban	secondary +	richest	no	no	yes	yes	3	0	0	yes	no	knows modern fp methods	both want same	yes
no unmet need	no unmet need	no unmet need	no unmet need	93	35-39	19	4	in union	pentecostal protestant	once	urban	secondary +	richest	yes	yes	yes	no	6+	3	3	yes	no	knows modern fp methods	husband wants fewer	no
no unmet need	no unmet need	no unmet need	no unmet need	93	25-29	24	2	in union	pentecostal protestant	once	urban	secondary +	richest	yes	yes	yes	yes	3	0	3	yes	no	knows modern fp methods	both want same	yes
no unmet need	no unmet need	no unmet need	no unmet need	93	35-39	17	1	in union	pentecostal protestant	more than once	urban	secondary +	richer	yes	yes	yes	no	4	2	2	yes	no	knows modern fp methods	both want same	yes
no unmet need	no unmet need	no unmet need	no unmet need	93	30-34	26	1	in union	non-pentecostal protestant	once	urban	secondary +	middle	yes	yes	yes	no	2	1	1	yes	no	knows modern fp methods	don't know	yes
no unmet need	no unmet need	no unmet need	no unmet need	93	30-34	27	2	in union	islam	once	urban	secondary +	middle	yes	yes	yes	yes	4	2	2	yes	no	knows modern fp methods	both want same	yes
no unmet need	no unmet need	no unmet need	no unmet need	94	30-34	25	2	in union	pentecostal protestant	once	urban	secondary +	richer	yes	yes	no	no	3	1	2	yes	no	knows modern fp methods	both want same	yes
no unmet need	no unmet need	no unmet need	no unmet need	94	40-44	19	7	in union	pentecostal protestant	more than once	urban	no education	poorer	yes	yes	no	no	3	1	1	no	no	knows modern fp methods	don't know	yes
no unmet need	no unmet need	no unmet need	no unmet need	94	45-49	16	3	in union	non-pentecostal protestant	more than once	urban	secondary +	richer	yes	no	no	no	4	2	2	yes	yes	knows modern fp methods	husband wants more	yes
no unmet need	no unmet need	no unmet need	no unmet need	94	40-44	16	3	in union	non-pentecostal protestant	more than once	urban	secondary +	middle	no	no	no	no	3	1	1	yes	no	knows modern fp methods	both want same	yes
unmet need for limiting	unmet need	.d	unmet need	95	40-44	16	6	in union	islam	more than once	rural	no education	poorest	yes	no	no	no	4	2	2	no	no	knows modern fp methods	don't know	yes
no unmet need	no unmet need	no unmet need	no unmet need	95	40-44	13	4	in union	islam	once	rural	no education	poorest	yes	yes	no	no	5	2	3	yes	no	knows modern fp methods	husband wants more	yes
no unmet need	no unmet need	no unmet need	no unmet need	95	20-24	16	2	in union	islam	more than once	rural	no education	poorer	yes	no	no	no	5	2	3	yes	yes	knows modern fp methods	don't know	yes
no unmet need	no unmet need	no unmet need	no unmet need	95	35-39	19	4	in union	islam	more than once	rural	no education	poorest	yes	no	no	no	6+	5	5	yes	no	knows modern fp methods	husband wants more	yes
no unmet need	no unmet need	no unmet need	no unmet need	95	30-34	18	4	in union	islam	more than once	rural	secondary +	poorer	yes	yes	yes	no	6+	4	3	yes	no	knows modern fp methods	don't know	yes
no unmet need	no unmet need	no unmet need	no unmet need	95	30-34	13	4	in union	islam	more than once	rural	no education	poorest	yes	yes	no	no	4	2	2	yes	no	knows modern fp methods	husband wants more	yes
unmet need for spacing	unmet need	unmet need	.d	95	25-29	25	1	in union	islam	once	rural	secondary +	poorest	yes	no	no	no	5	3	2	yes	yes	knows modern fp methods	don't know	yes
no unmet need	no unmet need	no unmet need	no unmet need	95	25-29	17	2	in union	islam	once	rural	no education	poorest	yes	no	no	no	3	0	0	no	no	knows modern fp methods	don't know	yes
no unmet need	no unmet need	no unmet need	no unmet need	95	35-39	15	5	in union	islam	once	rural	no education	poorer	yes	yes	yes	no	6+	4	3	yes	no	knows modern fp methods	husband wants more	yes
no unmet need	no unmet need	no unmet need	no unmet need	95	40-44	12	5	in union	islam	once	rural	no education	poorest	yes	no	yes	no	4	2	2	no	no	knows modern fp methods	husband wants more	yes
no unmet need	no unmet need	no unmet need	no unmet need	95	30-34	17	3	in union	islam	once	rural	no education	poorer	yes	yes	no	no	6+	0	0	yes	yes	knows modern fp methods	don't know	yes
no unmet need	no unmet need	no unmet need	no unmet need	95	25-29	18	2	in union	islam	more than once	rural	no education	poorer	yes	yes	yes	no	5	3	2	yes	yes	knows modern fp methods	don't know	yes
no unmet need	no unmet need	no unmet need	no unmet need	95	40-44	20	6	in union	islam	once	rural	no education	poorest	yes	no	no	no	4	2	2	yes	no	knows modern fp methods	husband wants more	yes
unmet need for spacing	unmet need	unmet need	.d	96	35-39	10	4	in union	no or trad religion	more than once	rural	no education	poorest	yes	yes	no	no	5	3	2	no	no	doesn't know modern fp methods	husband wants more	no
no unmet need	no unmet need	no unmet need	no unmet need	96	20-24	17	1	in union	pentecostal protestant	once	rural	no education	poorest	yes	no	no	no	5	3	2	no	no	knows modern fp methods	both want same	yes
no unmet need	no unmet need	no unmet need	no unmet need	96	25-29	18	2	in union	pentecostal protestant	once	rural	no education	poorest	yes	yes	no	no	4	2	2	yes	no	knows modern fp methods	husband wants more	yes
no unmet need	no unmet need	no unmet need	no unmet need	96	25-29	17	3	in union	no or trad religion	once	rural	no education	poorest	yes	yes	no	no	5	3	2	no	no	knows modern fp methods	both want same	yes
unmet need for limiting	unmet need	.d	unmet need	96	35-39	15	5	in union	pentecostal protestant	once	rural	no education	poorest	yes	yes	no	no	4	4	0	yes	no	knows modern fp methods	husband wants more	yes
no unmet need	no unmet need	no unmet need	no unmet need	96	40-44	14	8	in union	islam	once	rural	no education	poorest	no	no	no	no	6+	4	3	no	no	knows modern fp methods	both want same	no
no unmet need	no unmet need	no unmet need	no unmet need	96	30-34	29	6	in union	pentecostal protestant	once	rural	no education	poorest	yes	no	no	no	6+	4	2	yes	no	knows modern fp methods	husband wants more	yes
unmet need for limiting	unmet need	.d	unmet need	96	30-34	18	5	in union	non-pentecostal protestant	once	rural	primary	poorest	yes	yes	no	no	5	3	2	yes	no	knows modern fp methods	both want same	yes
unmet need for limiting	unmet need	.d	unmet need	96	40-44	15	6	in union	catholic	once	rural	no education	poorest	yes	yes	no	no	5	3	2	no	no	knows modern fp methods	both want same	yes
unmet need for spacing	unmet need	unmet need	.d	96	25-29	20	2	in union	pentecostal protestant	once	rural	no education	poorest	yes	no	no	no	3	2	1	no	no	knows modern fp methods	husband wants more	yes
no unmet need	no unmet need	no unmet need	no unmet need	96	25-29	18	4	in union	catholic	more than once	rural	primary	poorest	yes	yes	no	no	6+	4	3	yes	no	knows modern fp methods	both want same	yes
unmet need for limiting	unmet need	.d	unmet need	96	40-44	18	7	in union	pentecostal protestant	more than once	rural	no education	poorest	yes	yes	no	no	6+	4	3	no	no	knows modern fp methods	husband wants more	yes
no unmet need	no unmet need	no unmet need	no unmet need	96	20-24	16	1	in union	pentecostal protestant	once	rural	no education	poorest	yes	yes	no	no	4	3	1	no	no	knows modern fp methods	husband wants more	no
no unmet need	no unmet need	no unmet need	no unmet need	96	20-24	20	1	in union	pentecostal protestant	once	rural	no education	poorest	yes	no	no	no	2	1	1	yes	no	knows modern fp methods	husband wants more	yes
no unmet need	no unmet need	no unmet need	no unmet need	96	30-34	18	5	in union	no or trad religion	once	rural	no education	poorest	yes	yes	no	no	3	2	1	yes	no	knows modern fp methods	husband wants more	yes
no unmet need	no unmet need	no unmet need	no unmet need	96	25-29	17	2	in union	pentecostal protestant	once	rural	no education	poorest	yes	yes	no	no	6+	5	3	no	no	knows modern fp methods	husband wants more	yes
no unmet need	no unmet need	no unmet need	no unmet need	96	25-29	17	3	in union	no or trad religion	once	rural	no education	poorest	yes	no	no	no	5	3	2	yes	no	doesn't know modern fp methods	husband wants more	yes
no unmet need	no unmet need	no unmet need	no unmet need	96	25-29	15	2	in union	pentecostal protestant	once	rural	no education	poorest	yes	yes	no	no	5	3	2	no	no	knows modern fp methods	both want same	yes
no unmet need	no unmet need	no unmet need	no unmet need	96	25-29	18	2	in union	catholic	once	rural	no education	poorest	yes	yes	no	no	6+	3	4	no	no	knows modern fp methods	don't know	yes
no unmet need	no unmet need	no unmet need	no unmet need	96	20-24	14	2	in union	no or trad religion	once	rural	no education	poorest	yes	no	no	no	6+	4	2	yes	yes	knows modern fp methods	both want same	yes
no unmet need	no unmet need	no unmet need	no unmet need	96	20-24	15	2	in union	no or trad religion	once	rural	no education	poorest	yes	no	no	no	4	2	2	yes	no	knows modern fp methods	don't know	yes
no unmet need	no unmet need	no unmet need	no unmet need	97	20-24	20	1	in union	no or trad religion	once	rural	no education	middle	yes	no	no	no	2	1	1	yes	no	knows modern fp methods	both want same	yes
no unmet need	no unmet need	no unmet need	no unmet need	97	20-24	19	1	in union	pentecostal protestant	once	rural	secondary +	poorer	yes	no	no	no	4	2	2	no	yes	knows modern fp methods	both want same	yes
unmet need for spacing	unmet need	unmet need	.d	97	20-24	14	4	in union	pentecostal protestant	more than once	rural	primary	poorer	yes	no	no	no	5	3	2	yes	yes	knows modern fp methods	both want same	yes
no unmet need	no unmet need	no unmet need	no unmet need	97	35-39	22	3	in union	non-pentecostal protestant	once	rural	no education	poorer	yes	no	no	no	5	2	2	yes	no	knows modern fp methods	husband wants fewer	yes
unmet need for spacing	unmet need	unmet need	.d	98	20-24	20	1	in union	pentecostal protestant	once	urban	secondary +	richer	no	no	no	no	3	1	2	no	no	knows modern fp methods	husband wants more	yes
unmet need for spacing	unmet need	unmet need	.d	98	35-39	19	5	in union	pentecostal protestant	more than once	urban	secondary +	richer	no	no	no	no	6+	4	3	no	no	knows modern fp methods	husband wants more	no
no unmet need	no unmet need	no unmet need	no unmet need	98	30-34	22	2	in union	pentecostal protestant	once	urban	secondary +	richer	yes	yes	yes	no	3	1	2	yes	no	knows modern fp methods	husband wants more	yes
no unmet need	no unmet need	no unmet need	no unmet need	98	25-29	21	2	in union	non-pentecostal protestant	once	urban	secondary +	richest	no	no	yes	no	1	0	1	no	no	knows modern fp methods	husband wants more	yes
no unmet need	no unmet need	no unmet need	no unmet need	98	45-49	17	6	in union	non-pentecostal protestant	once	urban	primary	poorest	yes	no	no	no	6+	3	3	no	no	knows modern fp methods	both want same	yes
no unmet need	no unmet need	no unmet need	no unmet need	99	25-29	23	1	in union	islam	once	rural	no education	poorest	no	yes	no	no	5	1	4	yes	no	knows modern fp methods	don't know	no
no unmet need	no unmet need	no unmet need	no unmet need	99	30-34	21	2	in union	islam	once	rural	no education	poorest	yes	no	no	no	2	2	0	no	no	doesn't know modern fp methods	husband wants more	no
unmet need for spacing	unmet need	unmet need	.d	99	20-24	18	2	in union	islam	once	rural	primary	poorest	yes	no	no	no	6+	3	3	no	no	knows modern fp methods	both want same	no
no unmet need	no unmet need	no unmet need	no unmet need	99	15-19	16	0	in union	islam	once	rural	no education	poorest	yes	yes	no	no	6+	8	3	no	no	knows modern fp methods	husband wants more	no
no unmet need	no unmet need	no unmet need	no unmet need	99	30-34	14	6	in union	islam	once	rural	no education	poorest	no	no	no	no	6+	6	4	no	no	knows modern fp methods	both want same	yes
no unmet need	no unmet need	no unmet need	no unmet need	99	25-29	20	2	in union	islam	once	rural	no education	poorest	yes	no	no	no	5	3	2	no	no	knows modern fp methods	both want same	yes
unmet need for spacing	unmet need	unmet need	.d	99	35-39	14	4	in union	islam	once	rural	no education	poorest	yes	no	no	no	6+	4	4	yes	no	doesn't know modern fp methods	don't know	no
no unmet need	no unmet need	no unmet need	no unmet need	99	35-39	21	4	in union	islam	once	rural	no education	poorest	yes	yes	no	no	6+	4	2	yes	no	knows modern fp methods	both want same	yes
unmet need for spacing	unmet need	unmet need	.d	99	30-34	18	5	in union	islam	once	rural	no education	poorest	no	no	no	no	5	0	0	yes	no	knows modern fp methods	husband wants more	no
no unmet need	no unmet need	no unmet need	no unmet need	99	20-24	18	1	in union	islam	once	rural	no education	poorest	no	no	no	no	5	0	0	yes	no	doesn't know modern fp methods	both want same	no
unmet need for limiting	unmet need	.d	unmet need	100	35-39	34	2	in union	pentecostal protestant	once	urban	secondary +	richest	yes	yes	yes	no	4	2	2	yes	no	knows modern fp methods	both want same	yes
no unmet need	no unmet need	no unmet need	no unmet need	100	25-29	25	1	in union	pentecostal protestant	once	urban	secondary +	richest	yes	no	yes	no	3	2	1	yes	no	knows modern fp methods	both want same	no
no unmet need	no unmet need	no unmet need	no unmet need	100	40-44	27	2	in union	non-pentecostal protestant	once	urban	secondary +	richest	yes	yes	yes	yes	3	0	0	yes	no	knows modern fp methods	husband wants more	yes
no unmet need	no unmet need	no unmet need	no unmet need	100	25-29	25	0	in union	pentecostal protestant	once	urban	secondary +	richest	yes	no	yes	no	2	1	1	yes	no	knows modern fp methods	husband wants more	yes
no unmet need	no unmet need	no unmet need	no unmet need	100	20-24	20	0	in union	non-pentecostal protestant	once	urban	secondary +	richest	yes	yes	yes	yes	3	2	1	no	no	knows modern fp methods	both want same	no
no unmet need	no unmet need	no unmet need	no unmet need	101	30-34	20	3	in union	pentecostal protestant	more than once	rural	secondary +	middle	yes	yes	yes	no	4	2	2	yes	yes	knows modern fp methods	husband wants more	no
no unmet need	no unmet need	no unmet need	no unmet need	101	25-29	21	1	in union	pentecostal protestant	once	rural	secondary +	middle	yes	yes	yes	no	3	1	2	yes	no	knows modern fp methods	both want same	yes
unmet need for spacing	unmet need	unmet need	.d	101	25-29	23	1	in union	pentecostal protestant	once	rural	secondary +	poorer	no	yes	yes	no	4	0	0	no	no	knows modern fp methods	husband wants more	yes
no unmet need	no unmet need	no unmet need	no unmet need	101	35-39	14	5	in union	pentecostal protestant	more than once	rural	secondary +	poorer	yes	no	no	no	4	2	2	yes	no	knows modern fp methods	both want same	no
unmet need for spacing	unmet need	unmet need	.d	101	30-34	19	4	in union	pentecostal protestant	once	rural	secondary +	poorer	no	no	no	no	3	1	2	yes	no	knows modern fp methods	both want same	no
no unmet need	no unmet need	no unmet need	no unmet need	101	40-44	28	2	in union	pentecostal protestant	more than once	rural	secondary +	poorer	yes	no	no	no	4	2	2	yes	no	knows modern fp methods	husband wants more	yes
no unmet need	no unmet need	no unmet need	no unmet need	101	40-44	19	4	in union	pentecostal protestant	once	rural	primary	poorer	yes	yes	no	no	4	2	2	no	no	knows modern fp methods	both want same	yes
no unmet need	no unmet need	no unmet need	no unmet need	101	30-34	28	2	in union	pentecostal protestant	once	rural	secondary +	richer	yes	yes	yes	no	3	2	1	yes	no	knows modern fp methods	husband wants fewer	yes
no unmet need	no unmet need	no unmet need	no unmet need	101	25-29	18	2	in union	pentecostal protestant	once	rural	secondary +	poorer	yes	no	no	no	4	2	2	yes	no	knows modern fp methods	both want same	yes
unmet need for limiting	unmet need	.d	unmet need	101	40-44	19	5	in union	pentecostal protestant	once	rural	secondary +	poorer	no	yes	yes	no	4	2	2	yes	no	knows modern fp methods	husband wants more	yes
no unmet need	no unmet need	no unmet need	no unmet need	101	40-44	20	5	in union	pentecostal protestant	more than once	rural	secondary +	poorer	yes	no	no	no	3	0	0	no	no	knows modern fp methods	husband wants more	no
no unmet need	no unmet need	no unmet need	no unmet need	102	30-34	19	2	in union	non-pentecostal protestant	once	urban	primary	richer	yes	yes	yes	no	2	0	0	yes	yes	knows modern fp methods	both want same	yes
no unmet need	no unmet need	no unmet need	no unmet need	102	30-34	29	2	in union	catholic	once	urban	secondary +	richest	no	no	no	no	3	1	2	yes	no	knows modern fp methods	husband wants more	yes
no unmet need	no unmet need	no unmet need	no unmet need	102	20-24	14	2	in union	non-pentecostal protestant	more than once	urban	secondary +	richest	no	yes	yes	no	4	2	2	yes	no	knows modern fp methods	both want same	yes
unmet need for limiting	unmet need	.d	unmet need	102	40-44	19	5	in union	pentecostal protestant	once	urban	no education	richer	yes	yes	yes	no	6+	3	3	yes	no	knows modern fp methods	husband wants more	yes
unmet need for spacing	unmet need	unmet need	.d	102	30-34	27	2	in union	catholic	once	urban	secondary +	richer	yes	yes	yes	yes	4	2	2	yes	no	knows modern fp methods	husband wants fewer	yes
no unmet need	no unmet need	no unmet need	no unmet need	102	25-29	26	0	in union	catholic	once	urban	secondary +	richest	yes	no	no	no	3	0	0	yes	no	knows modern fp methods	both want same	yes
no unmet need	no unmet need	no unmet need	no unmet need	102	25-29	25	1	in union	non-pentecostal protestant	once	urban	secondary +	richest	yes	yes	yes	yes	2	1	1	yes	yes	knows modern fp methods	both want same	yes
no unmet need	no unmet need	no unmet need	no unmet need	102	45-49	17	1	in union	catholic	more than once	urban	secondary +	richest	yes	no	no	no	4	2	2	yes	no	knows modern fp methods	both want same	yes
no unmet need	no unmet need	no unmet need	no unmet need	102	25-29	24	2	in union	pentecostal protestant	once	urban	secondary +	richest	no	no	no	no	4	2	2	yes	no	knows modern fp methods	husband wants fewer	yes
no unmet need	no unmet need	no unmet need	no unmet need	102	30-34	25	2	in union	non-pentecostal protestant	once	urban	secondary +	richer	yes	no	no	no	6+	3	3	yes	no	knows modern fp methods	husband wants fewer	yes
no unmet need	no unmet need	no unmet need	no unmet need	103	20-24	17	1	in union	pentecostal protestant	once	rural	no education	middle	yes	yes	no	no	5	3	2	yes	no	knows modern fp methods	husband wants more	no
unmet need for limiting	unmet need	.d	unmet need	103	45-49	24	5	in union	non-pentecostal protestant	once	rural	secondary +	middle	yes	no	no	no	6+	3	3	yes	no	knows modern fp methods	husband wants more	yes
no unmet need	no unmet need	no unmet need	no unmet need	103	25-29	26	0	in union	catholic	once	rural	secondary +	middle	yes	yes	yes	no	4	2	2	yes	yes	knows modern fp methods	both want same	yes
no unmet need	no unmet need	no unmet need	no unmet need	103	35-39	20	6	in union	pentecostal protestant	once	rural	secondary +	poorer	yes	no	no	no	6+	4	4	yes	no	knows modern fp methods	husband wants more	yes
no unmet need	no unmet need	no unmet need	no unmet need	103	35-39	23	3	in union	non-pentecostal protestant	more than once	rural	secondary +	middle	yes	yes	no	no	4	1	3	no	yes	knows modern fp methods	husband wants fewer	yes
no unmet need	no unmet need	no unmet need	no unmet need	103	20-24	17	2	in union	pentecostal protestant	once	rural	primary	poorest	yes	yes	yes	no	4	0	0	yes	no	knows modern fp methods	both want same	yes
unmet need for limiting	unmet need	.d	unmet need	103	40-44	21	5	in union	non-pentecostal protestant	more than once	rural	secondary +	richer	yes	no	yes	no	5	3	2	no	no	knows modern fp methods	both want same	yes
no unmet need	no unmet need	no unmet need	no unmet need	104	40-44	19	4	in union	pentecostal protestant	once	urban	secondary +	richest	yes	yes	yes	no	4	2	2	yes	no	knows modern fp methods	husband wants fewer	no
no unmet need	no unmet need	no unmet need	no unmet need	104	25-29	21	2	in union	non-pentecostal protestant	once	urban	secondary +	richer	yes	no	yes	no	4	2	2	yes	no	knows modern fp methods	husband wants more	no
unmet need for spacing	unmet need	unmet need	.d	104	25-29	27	3	in union	non-pentecostal protestant	once	urban	secondary +	richest	yes	yes	yes	no	4	2	2	yes	no	knows modern fp methods	husband wants fewer	yes
no unmet need	no unmet need	no unmet need	no unmet need	104	35-39	32	1	in union	islam	once	urban	secondary +	richer	yes	no	no	no	4	1	3	yes	no	knows modern fp methods	both want same	no
unmet need for limiting	unmet need	.d	unmet need	104	35-39	18	5	in union	pentecostal protestant	once	urban	secondary +	richer	yes	yes	yes	no	5	4	1	no	no	knows modern fp methods	both want same	no
unmet need for limiting	unmet need	.d	unmet need	105	45-49	19	13	in union	pentecostal protestant	more than once	urban	primary	poorer	yes	no	no	no	6+	2	4	yes	yes	knows modern fp methods	husband wants more	yes
no unmet need	no unmet need	no unmet need	no unmet need	105	35-39	21	4	in union	non-pentecostal protestant	once	urban	no education	richer	yes	yes	yes	no	4	2	2	no	no	knows modern fp methods	both want same	yes
no unmet need	no unmet need	no unmet need	no unmet need	105	25-29	18	3	in union	pentecostal protestant	once	urban	primary	middle	no	yes	no	no	4	3	1	no	no	knows modern fp methods	husband wants more	no
unmet need for limiting	unmet need	.d	unmet need	105	30-34	20	5	in union	non-pentecostal protestant	more than once	urban	secondary +	middle	yes	no	no	no	4	2	2	yes	no	knows modern fp methods	husband wants fewer	yes
unmet need for spacing	unmet need	unmet need	.d	105	20-24	16	3	in union	pentecostal protestant	once	urban	no education	middle	yes	yes	no	no	4	2	2	no	no	knows modern fp methods	husband wants more	yes
no unmet need	no unmet need	no unmet need	no unmet need	106	30-34	16	5	in union	non-pentecostal protestant	more than once	urban	primary	richer	yes	yes	no	no	6+	3	3	no	no	knows modern fp methods	both want same	yes
no unmet need	no unmet need	no unmet need	no unmet need	106	40-44	33	0	in union	non-pentecostal protestant	once	urban	secondary +	richer	yes	yes	no	no	4	1	3	no	no	knows modern fp methods	both want same	yes
unmet need for spacing	unmet need	unmet need	.d	106	25-29	24	1	in union	non-pentecostal protestant	once	urban	secondary +	richest	yes	yes	yes	no	2	1	1	yes	yes	knows modern fp methods	both want same	no
no unmet need	no unmet need	no unmet need	no unmet need	106	35-39	20	4	in union	non-pentecostal protestant	more than once	urban	secondary +	richest	yes	yes	yes	no	4	2	2	yes	no	knows modern fp methods	husband wants more	no
no unmet need	no unmet need	no unmet need	no unmet need	106	25-29	14	1	in union	non-pentecostal protestant	once	urban	no education	richer	yes	yes	no	no	5	2	3	no	no	knows modern fp methods	both want same	yes
no unmet need	no unmet need	no unmet need	no unmet need	106	30-34	23	2	in union	catholic	once	urban	secondary +	richest	yes	yes	yes	yes	3	1	2	yes	yes	knows modern fp methods	both want same	yes
no unmet need	no unmet need	no unmet need	no unmet need	107	20-24	20	1	in union	catholic	once	rural	secondary +	poorest	no	no	no	no	3	1	2	no	no	knows modern fp methods	both want same	yes
no unmet need	no unmet need	no unmet need	no unmet need	107	45-49	43	5	in union	catholic	more than once	rural	secondary +	poorest	yes	yes	no	no	4	2	2	yes	no	knows modern fp methods	both want same	yes
no unmet need	no unmet need	no unmet need	no unmet need	107	25-29	17	2	in union	pentecostal protestant	once	rural	primary	poorer	yes	no	no	no	4	2	2	yes	yes	knows modern fp methods	both want same	yes
no unmet need	no unmet need	no unmet need	no unmet need	107	30-34	17	3	in union	pentecostal protestant	once	rural	secondary +	poorest	yes	no	no	no	4	2	2	no	no	knows modern fp methods	husband wants more	yes
no unmet need	no unmet need	no unmet need	no unmet need	107	25-29	20	3	in union	non-pentecostal protestant	once	rural	primary	poorest	yes	no	yes	no	2	1	1	yes	no	knows modern fp methods	both want same	yes
unmet need for limiting	unmet need	.d	unmet need	107	30-34	15	5	in union	catholic	once	rural	secondary +	poorest	yes	no	no	no	4	2	2	yes	no	knows modern fp methods	both want same	yes
no unmet need	no unmet need	no unmet need	no unmet need	107	35-39	23	2	in union	catholic	once	rural	no education	poorest	yes	no	no	no	2	1	1	no	no	knows modern fp methods	husband wants more	yes
unmet need for spacing	unmet need	unmet need	.d	107	25-29	20	2	in union	catholic	once	rural	secondary +	poorer	no	yes	no	no	3	2	1	yes	yes	knows modern fp methods	husband wants more	yes
no unmet need	no unmet need	no unmet need	no unmet need	107	25-29	19	3	in union	catholic	once	rural	primary	poorer	yes	yes	no	no	3	1	2	yes	yes	knows modern fp methods	husband wants more	yes
unmet need for limiting	unmet need	.d	unmet need	107	40-44	26	4	in union	pentecostal protestant	more than once	rural	secondary +	poorest	yes	no	no	no	2	1	1	yes	no	knows modern fp methods	both want same	yes
unmet need for spacing	unmet need	unmet need	.d	107	35-39	19	4	in union	catholic	once	rural	secondary +	poorest	yes	yes	no	no	6+	3	3	no	no	knows modern fp methods	both want same	yes
no unmet need	no unmet need	no unmet need	no unmet need	107	35-39	19	4	in union	pentecostal protestant	more than once	rural	primary	poorest	yes	yes	no	no	4	2	2	no	no	knows modern fp methods	both want same	yes
unmet need for spacing	unmet need	unmet need	.d	107	45-49	18	3	in union	catholic	more than once	rural	primary	poorer	no	no	no	no	4	2	2	yes	no	knows modern fp methods	don't know	yes
unmet need for limiting	unmet need	.d	unmet need	107	40-44	26	5	in union	catholic	more than once	rural	secondary +	poorest	yes	yes	no	no	4	2	2	yes	yes	knows modern fp methods	husband wants more	yes
unmet need for spacing	unmet need	unmet need	.d	107	15-19	18	1	in union	catholic	once	rural	secondary +	poorest	no	yes	no	yes	4	2	2	no	no	knows modern fp methods	both want same	yes
unmet need for limiting	unmet need	.d	unmet need	107	45-49	30	4	in union	pentecostal protestant	more than once	rural	no education	poorer	yes	no	no	no	6+	5	4	yes	no	knows modern fp methods	both want same	yes
no unmet need	no unmet need	no unmet need	no unmet need	108	30-34	22	2	in union	non-pentecostal protestant	once	urban	primary	richer	yes	yes	yes	no	3	1	2	yes	no	knows modern fp methods	husband wants fewer	yes
no unmet need	no unmet need	no unmet need	no unmet need	108	35-39	13	2	in union	non-pentecostal protestant	more than once	urban	no education	richer	yes	yes	no	no	3	2	1	yes	no	knows modern fp methods	both want same	yes
unmet need for limiting	unmet need	.d	unmet need	108	40-44	27	4	in union	pentecostal protestant	once	urban	no education	richer	yes	yes	no	no	4	2	2	yes	no	knows modern fp methods	both want same	yes
unmet need for limiting	unmet need	.d	unmet need	108	30-34	19	4	in union	catholic	once	urban	secondary +	richer	yes	yes	yes	no	4	2	2	yes	no	knows modern fp methods	both want same	yes
no unmet need	no unmet need	no unmet need	no unmet need	108	40-44	22	4	in union	catholic	once	urban	secondary +	richer	yes	yes	yes	no	4	2	2	no	no	knows modern fp methods	both want same	no
no unmet need	no unmet need	no unmet need	no unmet need	108	30-34	16	2	in union	pentecostal protestant	once	urban	secondary +	richer	yes	yes	no	no	6+	3	3	yes	no	knows modern fp methods	husband wants more	no
no unmet need	no unmet need	no unmet need	no unmet need	108	40-44	16	4	in union	pentecostal protestant	once	urban	secondary +	richest	yes	yes	yes	no	6+	2	4	yes	no	knows modern fp methods	don't know	yes
unmet need for spacing	unmet need	unmet need	.d	109	25-29	21	1	in union	catholic	once	urban	secondary +	richer	no	yes	yes	no	3	2	1	yes	no	knows modern fp methods	both want same	yes
unmet need for limiting	unmet need	.d	unmet need	109	45-49	17	5	in union	catholic	more than once	urban	secondary +	poorest	yes	no	no	no	6+	3	3	yes	no	knows modern fp methods	both want same	yes
no unmet need	no unmet need	no unmet need	no unmet need	109	25-29	17	2	in union	catholic	once	urban	secondary +	richest	yes	no	yes	no	4	2	2	yes	no	knows modern fp methods	both want same	yes
no unmet need	no unmet need	no unmet need	no unmet need	109	45-49	19	5	in union	catholic	once	urban	no education	poorest	yes	no	no	no	6+	5	5	no	no	knows modern fp methods	husband wants fewer	yes
no unmet need	no unmet need	no unmet need	no unmet need	109	30-34	20	2	in union	islam	more than once	urban	primary	middle	no	no	no	no	4	2	2	yes	no	knows modern fp methods	husband wants more	yes
no unmet need	no unmet need	no unmet need	no unmet need	109	25-29	24	1	in union	catholic	once	urban	secondary +	middle	no	no	no	no	4	2	2	yes	yes	knows modern fp methods	both want same	yes
no unmet need	no unmet need	no unmet need	no unmet need	109	25-29	12	1	in union	catholic	once	urban	secondary +	middle	yes	yes	yes	no	3	2	1	yes	yes	knows modern fp methods	husband wants more	yes
no unmet need	no unmet need	no unmet need	no unmet need	109	25-29	20	3	in union	catholic	once	urban	primary	poorest	yes	no	no	no	5	0	0	yes	no	knows modern fp methods	don't know	yes
no unmet need	no unmet need	no unmet need	no unmet need	109	25-29	17	2	in union	catholic	once	urban	no education	poorest	yes	no	no	no	5	2	3	yes	no	knows modern fp methods	both want same	yes
no unmet need	no unmet need	no unmet need	no unmet need	109	20-24	17	1	in union	catholic	once	urban	no education	poorest	yes	no	no	no	4	2	2	yes	no	knows modern fp methods	husband wants more	yes
unmet need for spacing	unmet need	unmet need	.d	109	25-29	21	2	in union	islam	once	urban	no education	middle	yes	yes	no	no	6+	3	3	yes	no	knows modern fp methods	both want same	yes
no unmet need	no unmet need	no unmet need	no unmet need	110	25-29	21	2	in union	pentecostal protestant	once	rural	primary	poorer	yes	no	no	no	6+	2	4	no	no	knows modern fp methods	don't know	no
no unmet need	no unmet need	no unmet need	no unmet need	110	30-34	12	6	in union	pentecostal protestant	once	rural	primary	poorest	yes	no	no	no	6+	8	0	yes	no	knows modern fp methods	husband wants fewer	yes
unmet need for limiting	unmet need	.d	unmet need	110	45-49	18	8	in union	non-pentecostal protestant	once	rural	primary	poorest	yes	no	no	no	5	2	3	no	no	knows modern fp methods	husband wants more	no
no unmet need	no unmet need	no unmet need	no unmet need	110	25-29	21	3	in union	pentecostal protestant	once	rural	secondary +	poorest	yes	no	no	no	6+	3	3	yes	no	knows modern fp methods	both want same	yes
no unmet need	no unmet need	no unmet need	no unmet need	110	20-24	19	3	in union	non-pentecostal protestant	once	rural	secondary +	poorer	yes	yes	yes	no	4	2	2	yes	yes	knows modern fp methods	husband wants more	yes
no unmet need	no unmet need	no unmet need	no unmet need	110	30-34	16	6	in union	islam	once	rural	no education	poorest	no	no	no	no	6+	4	4	yes	yes	knows modern fp methods	both want same	yes
no unmet need	no unmet need	no unmet need	no unmet need	110	25-29	14	3	in union	islam	more than once	rural	no education	poorest	yes	no	no	no	6+	4	4	yes	no	doesn't know modern fp methods	both want same	yes
no unmet need	no unmet need	no unmet need	no unmet need	110	25-29	20	3	in union	non-pentecostal protestant	once	rural	secondary +	poorer	yes	yes	yes	no	6+	2	4	no	no	knows modern fp methods	husband wants more	no
no unmet need	no unmet need	no unmet need	no unmet need	110	25-29	16	3	in union	pentecostal protestant	once	rural	primary	poorer	yes	no	no	no	6+	3	3	yes	no	knows modern fp methods	don't know	yes
no unmet need	no unmet need	no unmet need	no unmet need	110	30-34	19	3	in union	pentecostal protestant	once	rural	no education	poorest	yes	no	no	no	6+	5	5	no	no	knows modern fp methods	husband wants more	no
unmet need for spacing	unmet need	unmet need	.d	110	20-24	17	2	in union	pentecostal protestant	once	rural	primary	poorest	yes	yes	yes	no	4	2	2	yes	no	knows modern fp methods	don't know	yes
no unmet need	no unmet need	no unmet need	no unmet need	111	30-34	23	2	in union	non-pentecostal protestant	once	rural	secondary +	richer	yes	yes	yes	no	3	2	1	yes	no	knows modern fp methods	both want same	no
no unmet need	no unmet need	no unmet need	no unmet need	111	30-34	34	0	in union	pentecostal protestant	once	rural	secondary +	richer	yes	yes	yes	no	4	2	2	no	no	knows modern fp methods	both want same	yes
no unmet need	no unmet need	no unmet need	no unmet need	111	30-34	23	3	in union	pentecostal protestant	once	rural	secondary +	middle	yes	yes	no	no	4	2	2	yes	yes	knows modern fp methods	both want same	yes
no unmet need	no unmet need	no unmet need	no unmet need	111	45-49	22	6	in union	pentecostal protestant	more than once	rural	secondary +	poorer	yes	yes	no	no	4	0	0	no	no	knows modern fp methods	don't know	yes
no unmet need	no unmet need	no unmet need	no unmet need	111	35-39	21	3	in union	non-pentecostal protestant	once	rural	primary	middle	yes	yes	no	no	4	2	2	no	no	knows modern fp methods	both want same	yes
unmet need for spacing	unmet need	unmet need	.d	111	20-24	16	1	in union	pentecostal protestant	once	rural	secondary +	middle	no	yes	yes	no	3	1	2	yes	no	knows modern fp methods	both want same	yes
unmet need for limiting	unmet need	.d	unmet need	111	35-39	17	5	in union	non-pentecostal protestant	once	rural	primary	middle	yes	no	yes	no	5	3	2	yes	yes	knows modern fp methods	both want same	yes
no unmet need	no unmet need	no unmet need	no unmet need	111	20-24	22	1	in union	non-pentecostal protestant	once	rural	secondary +	middle	yes	yes	yes	no	2	1	1	no	no	knows modern fp methods	husband wants more	yes
unmet need for spacing	unmet need	unmet need	.d	112	35-39	27	3	in union	catholic	once	urban	primary	richer	yes	no	no	no	3	1	2	no	no	knows modern fp methods	don't know	no
no unmet need	no unmet need	no unmet need	no unmet need	112	25-29	22	1	in union	non-pentecostal protestant	once	urban	secondary +	richer	yes	yes	yes	no	3	2	1	yes	no	knows modern fp methods	husband wants more	yes
unmet need for spacing	unmet need	unmet need	.d	112	35-39	15	3	in union	pentecostal protestant	once	urban	secondary +	richer	yes	no	no	no	5	1	4	no	no	knows modern fp methods	don't know	no
unmet need for spacing	unmet need	unmet need	.d	112	35-39	30	3	in union	non-pentecostal protestant	more than once	urban	primary	richer	yes	yes	yes	no	4	2	2	yes	no	knows modern fp methods	don't know	yes
no unmet need	no unmet need	no unmet need	no unmet need	112	25-29	22	2	in union	non-pentecostal protestant	once	urban	secondary +	richer	yes	no	yes	no	4	2	2	yes	no	knows modern fp methods	don't know	yes
no unmet need	no unmet need	no unmet need	no unmet need	113	25-29	23	2	in union	non-pentecostal protestant	once	urban	secondary +	richest	yes	yes	yes	no	4	2	2	no	no	knows modern fp methods	both want same	yes
no unmet need	no unmet need	no unmet need	no unmet need	113	35-39	26	3	in union	pentecostal protestant	once	urban	primary	richer	yes	yes	yes	no	4	2	2	yes	no	knows modern fp methods	both want same	yes
unmet need for limiting	unmet need	.d	unmet need	113	40-44	24	2	in union	pentecostal protestant	once	urban	no education	richer	yes	yes	yes	no	2	0	2	yes	no	knows modern fp methods	husband wants fewer	yes
no unmet need	no unmet need	no unmet need	no unmet need	113	30-34	28	2	in union	islam	once	urban	secondary +	richest	yes	yes	yes	no	4	1	3	yes	no	knows modern fp methods	both want same	yes
no unmet need	no unmet need	no unmet need	no unmet need	113	35-39	14	3	in union	pentecostal protestant	more than once	urban	secondary +	richer	yes	yes	yes	no	3	2	1	yes	no	knows modern fp methods	both want same	yes
no unmet need	no unmet need	no unmet need	no unmet need	113	40-44	15	4	in union	non-pentecostal protestant	more than once	urban	secondary +	richest	yes	yes	yes	no	3	1	2	yes	no	knows modern fp methods	don't know	yes
no unmet need	no unmet need	no unmet need	no unmet need	113	35-39	24	3	in union	pentecostal protestant	once	urban	primary	richest	yes	yes	yes	no	4	2	2	no	no	knows modern fp methods	both want same	no
unmet need for spacing	unmet need	unmet need	.d	113	20-24	22	1	in union	pentecostal protestant	once	urban	primary	richest	no	yes	yes	no	4	2	2	yes	no	knows modern fp methods	both want same	yes
no unmet need	no unmet need	no unmet need	no unmet need	113	25-29	24	1	in union	pentecostal protestant	more than once	urban	secondary +	richest	yes	yes	yes	yes	5	3	2	yes	yes	knows modern fp methods	husband wants fewer	no
no unmet need	no unmet need	no unmet need	no unmet need	113	20-24	18	2	in union	pentecostal protestant	once	urban	primary	richest	yes	yes	yes	no	4	2	2	yes	no	knows modern fp methods	both want same	yes
no unmet need	no unmet need	no unmet need	no unmet need	113	35-39	34	1	in union	catholic	once	urban	primary	richer	no	no	no	no	2	1	1	yes	no	knows modern fp methods	both want same	no
no unmet need	no unmet need	no unmet need	no unmet need	114	25-29	24	1	in union	pentecostal protestant	once	urban	secondary +	richest	yes	yes	yes	no	4	2	2	yes	no	knows modern fp methods	don't know	yes
no unmet need	no unmet need	no unmet need	no unmet need	114	40-44	21	1	in union	non-pentecostal protestant	more than once	urban	secondary +	richest	yes	no	no	no	3	2	1	no	no	knows modern fp methods	both want same	no
no unmet need	no unmet need	no unmet need	no unmet need	114	35-39	28	2	in union	pentecostal protestant	once	urban	secondary +	richest	no	no	no	no	3	1	2	yes	no	knows modern fp methods	husband wants more	no
no unmet need	no unmet need	no unmet need	no unmet need	114	25-29	28	0	in union	non-pentecostal protestant	once	urban	secondary +	richest	yes	no	no	no	4	2	2	no	no	knows modern fp methods	husband wants fewer	yes
no unmet need	no unmet need	no unmet need	no unmet need	114	35-39	26	4	in union	non-pentecostal protestant	once	urban	secondary +	richest	yes	no	no	no	4	2	2	no	no	knows modern fp methods	both want same	yes
no unmet need	no unmet need	no unmet need	no unmet need	114	25-29	23	1	in union	catholic	once	urban	secondary +	richest	yes	no	no	no	3	1	2	no	no	knows modern fp methods	husband wants fewer	no
no unmet need	no unmet need	no unmet need	no unmet need	114	30-34	32	1	in union	non-pentecostal protestant	once	urban	secondary +	richest	yes	yes	yes	no	3	2	1	yes	no	knows modern fp methods	both want same	yes
no unmet need	no unmet need	no unmet need	no unmet need	114	35-39	30	0	in union	pentecostal protestant	once	urban	secondary +	richest	yes	no	no	no	5	2	3	yes	no	knows modern fp methods	husband wants more	yes
no unmet need	no unmet need	no unmet need	no unmet need	114	30-34	25	4	in union	pentecostal protestant	once	urban	secondary +	richest	yes	yes	yes	yes	2	1	1	yes	no	knows modern fp methods	both want same	yes
no unmet need	no unmet need	no unmet need	no unmet need	114	35-39	30	1	in union	pentecostal protestant	once	urban	no education	richest	yes	yes	yes	no	2	1	1	no	no	knows modern fp methods	both want same	no
no unmet need	no unmet need	no unmet need	no unmet need	114	45-49	19	3	in union	pentecostal protestant	more than once	urban	secondary +	richest	yes	yes	yes	no	5	0	0	no	no	knows modern fp methods	husband wants more	yes
no unmet need	no unmet need	no unmet need	no unmet need	115	25-29	22	3	in union	catholic	once	rural	no education	poorest	yes	no	no	no	6+	5	5	no	no	knows modern fp methods	don't know	no
no unmet need	no unmet need	no unmet need	no unmet need	115	20-24	15	3	in union	pentecostal protestant	once	rural	no education	poorest	yes	no	no	no	6+	4	4	no	no	knows modern fp methods	don't know	no
no unmet need	no unmet need	no unmet need	no unmet need	115	15-19	15	1	in union	pentecostal protestant	once	rural	no education	poorest	yes	no	no	no	6+	6	3	no	no	knows modern fp methods	don't know	no
no unmet need	no unmet need	no unmet need	no unmet need	115	40-44	15	5	in union	no or trad religion	once	rural	primary	poorest	yes	no	no	no	6+	6	6	no	no	knows modern fp methods	both want same	yes
no unmet need	no unmet need	no unmet need	no unmet need	115	20-24	20	1	in union	no or trad religion	once	rural	no education	poorest	yes	no	no	no	6+	5	5	yes	no	knows modern fp methods	both want same	no
unmet need for spacing	unmet need	unmet need	.d	115	20-24	15	3	in union	pentecostal protestant	once	rural	no education	poorest	yes	no	no	no	6+	5	5	no	no	knows modern fp methods	don't know	no
no unmet need	no unmet need	no unmet need	no unmet need	115	45-49	23	9	in union	no or trad religion	once	rural	no education	poorest	yes	no	no	no	6+	7	5	no	no	knows modern fp methods	husband wants more	yes
no unmet need	no unmet need	no unmet need	no unmet need	115	30-34	16	4	in union	no or trad religion	more than once	rural	no education	poorest	yes	yes	no	no	4	0	0	yes	no	knows modern fp methods	husband wants more	no
no unmet need	no unmet need	no unmet need	no unmet need	115	35-39	26	3	in union	catholic	once	rural	no education	poorest	yes	no	no	no	6+	3	2	no	no	doesn't know modern fp methods	husband wants more	yes
no unmet need	no unmet need	no unmet need	no unmet need	115	25-29	28	0	in union	catholic	once	rural	no education	poorest	yes	no	no	no	6+	3	3	no	no	knows modern fp methods	husband wants more	no
unmet need for spacing	unmet need	unmet need	.d	115	25-29	16	3	in union	catholic	once	rural	no education	poorest	yes	no	no	no	6+	3	3	no	no	doesn't know modern fp methods	husband wants more	no
no unmet need	no unmet need	no unmet need	no unmet need	115	25-29	22	2	in union	catholic	once	rural	no education	poorest	yes	no	no	no	6+	5	5	no	no	knows modern fp methods	don't know	yes
no unmet need	no unmet need	no unmet need	no unmet need	115	30-34	18	6	in union	catholic	once	rural	no education	poorest	yes	no	no	no	6+	3	3	no	no	doesn't know modern fp methods	husband wants more	no
no unmet need	no unmet need	no unmet need	no unmet need	115	20-24	16	0	in union	catholic	once	rural	no education	poorest	yes	no	no	no	6+	4	4	no	no	doesn't know modern fp methods	both want same	no
unmet need for limiting	unmet need	.d	unmet need	115	40-44	20	8	in union	catholic	once	rural	no education	poorest	yes	no	no	no	6+	4	4	yes	no	knows modern fp methods	husband wants more	yes
no unmet need	no unmet need	no unmet need	no unmet need	115	20-24	14	2	in union	catholic	once	rural	no education	poorest	yes	no	no	no	6+	2	3	no	no	doesn't know modern fp methods	both want same	no
no unmet need	no unmet need	no unmet need	no unmet need	115	40-44	21	7	in union	catholic	once	rural	no education	poorest	yes	yes	no	no	3	2	1	no	no	knows modern fp methods	husband wants more	no
no unmet need	no unmet need	no unmet need	no unmet need	115	25-29	18	3	in union	catholic	once	rural	no education	poorest	yes	no	no	no	4	2	2	no	no	knows modern fp methods	husband wants more	no
unmet need for spacing	unmet need	unmet need	.d	115	20-24	19	1	in union	catholic	once	rural	no education	poorest	yes	yes	no	no	4	2	0	no	no	knows modern fp methods	both want same	yes
unmet need for spacing	unmet need	unmet need	.d	115	30-34	15	3	in union	pentecostal protestant	once	rural	no education	poorest	yes	no	no	no	6+	5	3	no	no	knows modern fp methods	don't know	no
no unmet need	no unmet need	no unmet need	no unmet need	115	25-29	14	3	in union	pentecostal protestant	once	rural	no education	poorest	yes	no	no	no	6+	5	3	no	no	knows modern fp methods	don't know	no
no unmet need	no unmet need	no unmet need	no unmet need	115	40-44	25	6	in union	catholic	once	rural	no education	poorest	yes	no	no	no	6+	5	4	no	no	knows modern fp methods	husband wants more	no
no unmet need	no unmet need	no unmet need	no unmet need	115	30-34	18	5	in union	no or trad religion	once	rural	no education	poorest	yes	yes	no	no	6+	4	3	no	no	knows modern fp methods	don't know	no
no unmet need	no unmet need	no unmet need	no unmet need	115	20-24	18	2	in union	no or trad religion	once	rural	no education	poorest	yes	no	no	no	6+	4	2	no	no	knows modern fp methods	don't know	no
no unmet need	no unmet need	no unmet need	no unmet need	115	30-34	17	4	in union	catholic	once	rural	no education	poorest	yes	no	no	no	6+	7	5	no	no	knows modern fp methods	don't know	no
unmet need for spacing	unmet need	unmet need	.d	115	30-34	21	4	in union	no or trad religion	more than once	rural	no education	poorest	yes	no	no	no	6+	5	5	yes	no	knows modern fp methods	don't know	no
unmet need for spacing	unmet need	unmet need	.d	115	40-44	18	10	in union	catholic	once	rural	no education	poorest	yes	yes	no	no	6+	5	5	no	no	knows modern fp methods	both want same	no
no unmet need	no unmet need	no unmet need	no unmet need	115	25-29	21	3	in union	non-pentecostal protestant	once	rural	no education	poorest	yes	no	no	no	5	2	3	no	no	knows modern fp methods	husband wants more	yes
no unmet need	no unmet need	no unmet need	no unmet need	115	30-34	17	5	in union	catholic	once	rural	no education	poorest	yes	no	no	no	5	3	2	no	no	knows modern fp methods	husband wants more	no
no unmet need	no unmet need	no unmet need	no unmet need	115	25-29	15	4	in union	catholic	once	rural	no education	poorest	yes	no	no	no	6+	3	3	yes	no	knows modern fp methods	husband wants more	no
no unmet need	no unmet need	no unmet need	no unmet need	115	45-49	29	6	in union	pentecostal protestant	once	rural	no education	poorest	yes	no	no	no	6+	6	5	yes	no	knows modern fp methods	don't know	no
no unmet need	no unmet need	no unmet need	no unmet need	115	35-39	21	3	in union	pentecostal protestant	once	rural	no education	poorest	yes	no	no	no	6+	5	4	no	no	knows modern fp methods	husband wants more	no
no unmet need	no unmet need	no unmet need	no unmet need	115	30-34	26	0	in union	non-pentecostal protestant	once	rural	no education	poorest	yes	no	no	no	6+	3	3	no	no	knows modern fp methods	husband wants more	yes
no unmet need	no unmet need	no unmet need	no unmet need	115	25-29	13	5	in union	no or trad religion	once	rural	no education	poorest	yes	no	no	no	6+	6	4	yes	no	knows modern fp methods	don't know	no
no unmet need	no unmet need	no unmet need	no unmet need	115	30-34	16	5	in union	pentecostal protestant	once	rural	no education	poorest	yes	no	no	no	6+	4	4	yes	no	knows modern fp methods	both want same	no
unmet need for limiting	unmet need	.d	unmet need	116	30-34	25	2	in union	catholic	more than once	urban	secondary +	richer	yes	no	no	no	4	3	1	no	no	knows modern fp methods	husband wants more	yes
no unmet need	no unmet need	no unmet need	no unmet need	116	25-29	19	1	in union	pentecostal protestant	once	urban	secondary +	richer	yes	yes	yes	no	4	2	2	no	no	knows modern fp methods	husband wants more	yes
unmet need for spacing	unmet need	unmet need	.d	116	20-24	16	2	in union	pentecostal protestant	once	urban	secondary +	richer	no	no	no	no	3	1	2	no	no	knows modern fp methods	husband wants fewer	yes
unmet need for limiting	unmet need	.d	unmet need	116	45-49	15	4	in union	pentecostal protestant	more than once	urban	no education	richer	yes	yes	yes	no	4	2	2	no	no	knows modern fp methods	both want same	yes
no unmet need	no unmet need	no unmet need	no unmet need	116	40-44	24	4	in union	pentecostal protestant	more than once	urban	no education	richer	no	yes	yes	no	4	2	2	no	no	knows modern fp methods	both want same	yes
unmet need for spacing	unmet need	unmet need	.d	116	25-29	25	1	in union	pentecostal protestant	once	urban	secondary +	richest	no	yes	yes	no	3	2	1	yes	no	knows modern fp methods	both want same	yes
no unmet need	no unmet need	no unmet need	no unmet need	116	25-29	18	3	in union	pentecostal protestant	once	urban	secondary +	richest	no	no	no	no	2	1	1	yes	no	knows modern fp methods	husband wants more	yes
unmet need for limiting	unmet need	.d	unmet need	116	35-39	23	6	in union	pentecostal protestant	more than once	urban	no education	richer	yes	no	no	no	4	2	2	no	no	knows modern fp methods	both want same	yes
no unmet need	no unmet need	no unmet need	no unmet need	117	30-34	17	5	in union	pentecostal protestant	once	urban	no education	middle	yes	yes	yes	no	5	3	2	yes	yes	knows modern fp methods	husband wants fewer	no
no unmet need	no unmet need	no unmet need	no unmet need	117	25-29	17	3	in union	pentecostal protestant	once	urban	secondary +	richest	yes	yes	yes	yes	3	2	1	no	yes	knows modern fp methods	both want same	no
no unmet need	no unmet need	no unmet need	no unmet need	117	25-29	21	1	in union	pentecostal protestant	once	urban	secondary +	richer	yes	yes	yes	no	2	1	1	no	yes	knows modern fp methods	husband wants more	yes
no unmet need	no unmet need	no unmet need	no unmet need	117	45-49	20	3	in union	pentecostal protestant	more than once	urban	no education	middle	yes	yes	yes	no	5	2	3	no	no	knows modern fp methods	both want same	no
unmet need for spacing	unmet need	unmet need	.d	117	25-29	25	1	in union	pentecostal protestant	once	urban	secondary +	richest	yes	yes	yes	no	4	2	2	yes	no	knows modern fp methods	both want same	yes
no unmet need	no unmet need	no unmet need	no unmet need	117	20-24	17	1	in union	no or trad religion	once	urban	secondary +	middle	yes	yes	yes	no	4	2	2	no	no	knows modern fp methods	husband wants fewer	no
no unmet need	no unmet need	no unmet need	no unmet need	117	25-29	20	0	in union	pentecostal protestant	once	urban	no education	richer	yes	yes	yes	no	4	2	2	yes	yes	knows modern fp methods	both want same	yes
no unmet need	no unmet need	no unmet need	no unmet need	117	20-24	18	0	in union	pentecostal protestant	once	urban	secondary +	richer	yes	no	yes	no	2	1	1	yes	yes	knows modern fp methods	both want same	no
unmet need for spacing	unmet need	unmet need	.d	118	25-29	24	2	in union	pentecostal protestant	more than once	urban	secondary +	richest	no	no	no	no	3	1	2	yes	no	knows modern fp methods	husband wants fewer	yes
no unmet need	no unmet need	no unmet need	no unmet need	118	20-24	16	1	in union	pentecostal protestant	once	urban	secondary +	richest	yes	yes	yes	no	3	2	1	yes	no	knows modern fp methods	husband wants more	yes
no unmet need	no unmet need	no unmet need	no unmet need	118	40-44	32	2	in union	non-pentecostal protestant	more than once	urban	secondary +	richer	yes	yes	yes	yes	4	2	2	no	no	knows modern fp methods	both want same	yes
unmet need for limiting	unmet need	.d	unmet need	118	30-34	22	3	in union	pentecostal protestant	once	urban	secondary +	richer	yes	yes	yes	no	3	2	1	yes	no	knows modern fp methods	both want same	yes
no unmet need	no unmet need	no unmet need	no unmet need	118	30-34	17	3	in union	pentecostal protestant	more than once	urban	secondary +	richest	yes	no	no	no	4	2	2	yes	no	knows modern fp methods	husband wants more	yes
unmet need for spacing	unmet need	unmet need	.d	119	25-29	23	2	in union	non-pentecostal protestant	once	rural	secondary +	poorer	no	no	no	no	3	2	1	yes	yes	knows modern fp methods	husband wants more	yes
unmet need for limiting	unmet need	.d	unmet need	119	40-44	21	10	in union	no or trad religion	more than once	rural	primary	poorest	yes	no	no	no	6+	5	5	yes	no	knows modern fp methods	both want same	no
no unmet need	no unmet need	no unmet need	no unmet need	119	30-34	10	5	in union	pentecostal protestant	once	rural	secondary +	middle	yes	yes	yes	no	6+	4	4	no	no	knows modern fp methods	husband wants more	yes
no unmet need	no unmet need	no unmet need	no unmet need	119	40-44	28	3	in union	pentecostal protestant	once	rural	primary	richer	yes	no	yes	no	4	2	2	yes	yes	knows modern fp methods	both want same	yes
unmet need for spacing	unmet need	unmet need	.d	119	40-44	16	4	in union	non-pentecostal protestant	more than once	rural	primary	poorer	yes	no	no	no	6+	3	4	no	no	knows modern fp methods	husband wants more	no
no unmet need	no unmet need	no unmet need	no unmet need	119	40-44	16	9	in union	pentecostal protestant	more than once	rural	no education	poorer	yes	no	no	no	6+	4	6	no	no	knows modern fp methods	both want same	yes
unmet need for spacing	unmet need	unmet need	.d	119	15-19	15	2	in union	non-pentecostal protestant	once	rural	secondary +	poorer	no	no	no	no	4	2	2	yes	no	knows modern fp methods	husband wants more	yes
unmet need for limiting	unmet need	.d	unmet need	119	40-44	15	8	in union	pentecostal protestant	more than once	rural	secondary +	poorer	yes	no	no	no	3	2	1	no	no	knows modern fp methods	husband wants more	yes
no unmet need	no unmet need	no unmet need	no unmet need	119	35-39	13	4	in union	pentecostal protestant	more than once	rural	no education	middle	yes	no	no	no	4	2	2	no	no	knows modern fp methods	husband wants more	no
unmet need for spacing	unmet need	unmet need	.d	119	30-34	21	4	in union	pentecostal protestant	more than once	rural	primary	middle	yes	yes	yes	no	5	3	2	no	yes	knows modern fp methods	husband wants more	yes
unmet need for limiting	unmet need	.d	unmet need	120	40-44	17	7	in union	non-pentecostal protestant	once	urban	secondary +	middle	yes	no	no	no	4	2	2	no	no	knows modern fp methods	husband wants more	yes
no unmet need	no unmet need	no unmet need	no unmet need	120	25-29	18	4	in union	non-pentecostal protestant	once	urban	secondary +	richest	no	yes	yes	no	5	3	2	yes	no	knows modern fp methods	both want same	yes
no unmet need	no unmet need	no unmet need	no unmet need	120	30-34	29	2	in union	pentecostal protestant	once	urban	secondary +	richest	yes	yes	no	no	4	2	2	yes	no	knows modern fp methods	husband wants fewer	yes
unmet need for spacing	unmet need	unmet need	.d	120	30-34	25	2	in union	non-pentecostal protestant	once	urban	secondary +	richest	no	yes	yes	no	4	1	1	yes	no	knows modern fp methods	husband wants fewer	yes
unmet need for limiting	unmet need	.d	unmet need	120	40-44	18	6	in union	non-pentecostal protestant	more than once	urban	secondary +	richest	yes	yes	yes	no	6+	4	4	yes	no	knows modern fp methods	both want same	yes
unmet need for spacing	unmet need	unmet need	.d	120	25-29	22	2	in union	non-pentecostal protestant	once	urban	secondary +	richest	yes	yes	yes	no	3	2	1	yes	no	knows modern fp methods	both want same	yes
no unmet need	no unmet need	no unmet need	no unmet need	121	35-39	16	5	in union	no or trad religion	more than once	rural	secondary +	poorer	yes	yes	yes	no	4	2	2	yes	yes	knows modern fp methods	husband wants more	yes
no unmet need	no unmet need	no unmet need	no unmet need	121	45-49	26	0	in union	no or trad religion	more than once	rural	no education	richer	yes	yes	yes	no	4	0	0	no	no	knows modern fp methods	husband wants fewer	no
no unmet need	no unmet need	no unmet need	no unmet need	121	30-34	22	2	in union	catholic	once	rural	secondary +	richer	yes	yes	yes	yes	4	2	2	yes	no	knows modern fp methods	both want same	yes
no unmet need	no unmet need	no unmet need	no unmet need	121	35-39	20	3	in union	pentecostal protestant	once	rural	secondary +	richer	yes	yes	yes	no	4	2	2	no	no	knows modern fp methods	husband wants more	yes
no unmet need	no unmet need	no unmet need	no unmet need	121	30-34	18	2	in union	non-pentecostal protestant	once	rural	secondary +	middle	yes	yes	yes	no	4	0	0	no	no	knows modern fp methods	both want same	no
no unmet need	no unmet need	no unmet need	no unmet need	121	40-44	16	4	in union	non-pentecostal protestant	more than once	rural	primary	richer	yes	yes	no	no	5	0	0	no	no	knows modern fp methods	both want same	no
no unmet need	no unmet need	no unmet need	no unmet need	121	25-29	29	0	in union	pentecostal protestant	once	rural	secondary +	richer	yes	no	yes	yes	1	0	0	no	no	knows modern fp methods	husband wants more	yes
no unmet need	no unmet need	no unmet need	no unmet need	121	25-29	28	1	in union	catholic	once	rural	secondary +	richer	yes	yes	yes	no	1	0	0	yes	no	knows modern fp methods	husband wants more	yes
no unmet need	no unmet need	no unmet need	no unmet need	121	25-29	23	1	in union	catholic	once	rural	secondary +	middle	yes	no	yes	no	3	0	0	no	no	knows modern fp methods	both want same	no
no unmet need	no unmet need	no unmet need	no unmet need	122	30-34	18	4	in union	pentecostal protestant	once	urban	secondary +	richer	yes	yes	yes	no	4	2	2	yes	no	knows modern fp methods	both want same	no
unmet need for spacing	unmet need	unmet need	.d	122	35-39	23	4	in union	islam	once	urban	secondary +	richer	yes	no	no	no	4	2	2	yes	no	knows modern fp methods	husband wants more	yes
unmet need for limiting	unmet need	.d	unmet need	122	35-39	29	2	in union	non-pentecostal protestant	once	urban	secondary +	richest	yes	no	no	no	4	2	2	yes	no	knows modern fp methods	husband wants more	yes
no unmet need	no unmet need	no unmet need	no unmet need	122	20-24	14	3	in union	pentecostal protestant	once	urban	primary	richer	yes	no	no	no	4	2	2	yes	no	knows modern fp methods	both want same	yes
no unmet need	no unmet need	no unmet need	no unmet need	122	25-29	24	1	in union	pentecostal protestant	once	urban	secondary +	richer	yes	no	no	no	4	2	2	yes	no	knows modern fp methods	both want same	yes
no unmet need	no unmet need	no unmet need	no unmet need	122	35-39	18	2	in union	pentecostal protestant	once	urban	secondary +	richer	yes	yes	yes	no	4	2	2	yes	no	knows modern fp methods	both want same	yes
unmet need for limiting	unmet need	.d	unmet need	122	40-44	20	3	in union	non-pentecostal protestant	once	urban	secondary +	richest	yes	yes	yes	no	4	2	2	yes	no	knows modern fp methods	husband wants fewer	yes
unmet need for spacing	unmet need	unmet need	.d	122	35-39	25	4	in union	islam	once	urban	primary	middle	yes	no	no	no	6+	3	3	yes	no	knows modern fp methods	husband wants more	yes
no unmet need	no unmet need	no unmet need	no unmet need	122	25-29	24	2	in union	pentecostal protestant	once	urban	secondary +	richer	yes	no	no	no	3	2	1	yes	no	knows modern fp methods	both want same	yes
no unmet need	no unmet need	no unmet need	no unmet need	122	20-24	19	2	in union	islam	once	urban	primary	middle	yes	yes	yes	no	4	2	2	yes	no	knows modern fp methods	don't know	yes
unmet need for spacing	unmet need	unmet need	.d	122	20-24	17	1	in union	pentecostal protestant	once	urban	secondary +	middle	no	no	yes	no	4	2	2	yes	no	knows modern fp methods	both want same	yes
unmet need for limiting	unmet need	.d	unmet need	123	45-49	14	7	in union	pentecostal protestant	more than once	rural	no education	poorer	yes	yes	no	no	6+	0	0	no	no	knows modern fp methods	both want same	no
no unmet need	no unmet need	no unmet need	no unmet need	123	30-34	22	4	in union	pentecostal protestant	once	rural	secondary +	poorer	yes	yes	yes	no	4	2	2	no	no	knows modern fp methods	husband wants more	no
no unmet need	no unmet need	no unmet need	no unmet need	123	20-24	14	3	in union	no or trad religion	once	rural	primary	poorer	yes	yes	yes	no	4	0	0	no	no	knows modern fp methods	don't know	no
no unmet need	no unmet need	no unmet need	no unmet need	123	35-39	20	5	in union	no or trad religion	once	rural	no education	poorer	yes	no	yes	no	4	2	2	yes	no	knows modern fp methods	both want same	no
unmet need for spacing	unmet need	unmet need	.d	123	20-24	19	1	in union	pentecostal protestant	once	rural	primary	poorer	yes	yes	yes	no	4	2	2	yes	no	knows modern fp methods	don't know	no
no unmet need	no unmet need	no unmet need	no unmet need	123	20-24	18	1	in union	pentecostal protestant	once	rural	secondary +	poorer	no	yes	no	yes	4	2	2	yes	no	knows modern fp methods	both want same	no
no unmet need	no unmet need	no unmet need	no unmet need	123	15-19	13	1	in union	pentecostal protestant	once	rural	primary	poorer	yes	no	no	no	4	2	2	no	no	knows modern fp methods	both want same	yes
unmet need for spacing	unmet need	unmet need	.d	123	25-29	16	3	in union	pentecostal protestant	once	rural	primary	middle	yes	yes	yes	no	3	0	0	yes	no	knows modern fp methods	don't know	no
no unmet need	no unmet need	no unmet need	no unmet need	123	35-39	20	5	in union	pentecostal protestant	more than once	rural	secondary +	poorer	yes	yes	yes	no	4	2	2	yes	no	knows modern fp methods	both want same	yes
no unmet need	no unmet need	no unmet need	no unmet need	123	35-39	19	2	in union	catholic	more than once	rural	secondary +	poorer	yes	no	yes	no	4	0	0	yes	no	knows modern fp methods	both want same	no
unmet need for limiting	unmet need	.d	unmet need	124	30-34	26	3	in union	pentecostal protestant	once	rural	secondary +	richer	yes	yes	yes	yes	3	1	2	no	no	knows modern fp methods	both want same	yes
no unmet need	no unmet need	no unmet need	no unmet need	124	40-44	32	3	in union	pentecostal protestant	once	rural	secondary +	richer	yes	no	yes	no	3	0	0	yes	no	knows modern fp methods	both want same	no
no unmet need	no unmet need	no unmet need	no unmet need	124	45-49	32	3	in union	non-pentecostal protestant	once	rural	secondary +	middle	yes	yes	yes	no	4	2	2	no	no	knows modern fp methods	both want same	no
no unmet need	no unmet need	no unmet need	no unmet need	124	35-39	18	5	in union	pentecostal protestant	once	rural	primary	poorer	yes	yes	no	no	4	2	2	yes	no	knows modern fp methods	both want same	no
no unmet need	no unmet need	no unmet need	no unmet need	124	25-29	25	1	in union	non-pentecostal protestant	once	rural	secondary +	richer	no	yes	yes	yes	4	2	2	yes	no	knows modern fp methods	both want same	yes
no unmet need	no unmet need	no unmet need	no unmet need	124	20-24	21	1	in union	pentecostal protestant	once	rural	secondary +	richer	no	yes	yes	yes	3	1	2	yes	no	knows modern fp methods	both want same	yes
no unmet need	no unmet need	no unmet need	no unmet need	124	30-34	16	2	in union	pentecostal protestant	once	rural	secondary +	richer	yes	yes	yes	yes	4	2	2	yes	no	knows modern fp methods	both want same	no
no unmet need	no unmet need	no unmet need	no unmet need	124	20-24	23	0	in union	pentecostal protestant	once	rural	secondary +	richer	no	yes	yes	yes	3	1	2	no	no	knows modern fp methods	both want same	no
no unmet need	no unmet need	no unmet need	no unmet need	124	30-34	27	2	in union	pentecostal protestant	once	rural	secondary +	richest	yes	yes	yes	yes	4	0	0	no	no	knows modern fp methods	both want same	yes
no unmet need	no unmet need	no unmet need	no unmet need	125	25-29	23	0	in union	islam	more than once	urban	secondary +	richer	yes	no	no	no	4	2	2	yes	no	knows modern fp methods	both want same	yes
no unmet need	no unmet need	no unmet need	no unmet need	125	30-34	22	2	in union	non-pentecostal protestant	once	urban	secondary +	richer	yes	no	no	no	2	1	1	yes	no	knows modern fp methods	husband wants more	yes
no unmet need	no unmet need	no unmet need	no unmet need	125	30-34	23	3	in union	catholic	once	urban	secondary +	middle	yes	yes	yes	no	4	2	2	no	no	knows modern fp methods	both want same	no
unmet need for spacing	unmet need	unmet need	.d	125	15-19	16	1	in union	non-pentecostal protestant	once	urban	secondary +	richest	no	yes	no	no	3	2	1	no	no	knows modern fp methods	husband wants more	yes
unmet need for spacing	unmet need	unmet need	.d	125	35-39	18	2	in union	pentecostal protestant	once	urban	secondary +	richest	yes	no	no	no	4	2	2	yes	no	knows modern fp methods	both want same	yes
no unmet need	no unmet need	no unmet need	no unmet need	125	30-34	25	3	in union	non-pentecostal protestant	once	urban	secondary +	richer	yes	no	no	no	4	3	1	yes	no	knows modern fp methods	both want same	yes
no unmet need	no unmet need	no unmet need	no unmet need	125	30-34	24	2	in union	islam	once	urban	secondary +	richest	yes	yes	yes	no	6+	3	3	no	no	knows modern fp methods	both want same	yes
unmet need for limiting	unmet need	.d	unmet need	125	35-39	23	4	in union	non-pentecostal protestant	once	urban	secondary +	richest	yes	no	no	no	3	2	1	yes	no	knows modern fp methods	both want same	yes
no unmet need	no unmet need	no unmet need	no unmet need	125	25-29	24	1	in union	non-pentecostal protestant	once	urban	secondary +	richest	yes	yes	yes	no	3	2	1	yes	no	knows modern fp methods	both want same	yes
no unmet need	no unmet need	no unmet need	no unmet need	125	35-39	15	4	in union	islam	more than once	urban	no education	richer	yes	no	no	no	4	2	2	yes	no	knows modern fp methods	husband wants more	yes
no unmet need	no unmet need	no unmet need	no unmet need	125	30-34	30	0	in union	catholic	once	urban	secondary +	richest	yes	no	no	no	3	1	2	no	no	knows modern fp methods	both want same	yes
no unmet need	no unmet need	no unmet need	no unmet need	126	35-39	16	6	in union	no or trad religion	once	urban	no education	richer	yes	no	no	no	4	2	2	no	no	knows modern fp methods	both want same	no
no unmet need	no unmet need	no unmet need	no unmet need	126	25-29	18	2	in union	pentecostal protestant	once	urban	primary	richer	yes	yes	no	no	4	2	2	yes	no	knows modern fp methods	both want same	yes
unmet need for spacing	unmet need	unmet need	.d	126	25-29	22	1	in union	non-pentecostal protestant	once	urban	no education	middle	yes	no	yes	no	4	2	2	no	no	knows modern fp methods	don't know	yes
no unmet need	no unmet need	no unmet need	no unmet need	126	45-49	15	2	in union	pentecostal protestant	more than once	urban	no education	poorer	yes	no	no	no	5	2	3	yes	no	knows modern fp methods	husband wants fewer	yes
unmet need for spacing	unmet need	unmet need	.d	126	15-19	16	1	in union	non-pentecostal protestant	once	urban	primary	middle	yes	yes	yes	no	4	2	2	no	yes	knows modern fp methods	both want same	yes
unmet need for spacing	unmet need	unmet need	.d	126	20-24	16	1	in union	non-pentecostal protestant	once	urban	primary	richer	yes	yes	yes	no	4	2	2	no	no	knows modern fp methods	both want same	no
no unmet need	no unmet need	no unmet need	no unmet need	126	45-49	21	4	in union	pentecostal protestant	more than once	urban	no education	poorer	yes	yes	no	no	6+	1	5	no	no	knows modern fp methods	husband wants more	no
unmet need for spacing	unmet need	unmet need	.d	126	25-29	20	2	in union	non-pentecostal protestant	once	urban	no education	poorer	yes	yes	no	no	6+	4	6	no	no	knows modern fp methods	both want same	yes
no unmet need	no unmet need	no unmet need	no unmet need	126	25-29	21	1	in union	non-pentecostal protestant	once	urban	no education	poorer	yes	no	no	no	5	2	2	yes	yes	knows modern fp methods	both want same	yes
unmet need for limiting	unmet need	.d	unmet need	126	40-44	18	4	in union	non-pentecostal protestant	once	urban	no education	richer	yes	yes	no	no	4	2	2	yes	yes	knows modern fp methods	both want same	no
no unmet need	no unmet need	no unmet need	no unmet need	126	30-34	12	5	in union	non-pentecostal protestant	once	urban	no education	richer	yes	no	no	no	4	2	2	no	no	knows modern fp methods	don't know	no
no unmet need	no unmet need	no unmet need	no unmet need	127	35-39	26	4	in union	catholic	once	urban	no education	richer	yes	yes	yes	no	4	2	2	yes	no	knows modern fp methods	husband wants more	yes
unmet need for limiting	unmet need	.d	unmet need	127	35-39	22	4	in union	non-pentecostal protestant	more than once	urban	no education	richer	yes	no	no	no	4	2	2	yes	no	knows modern fp methods	husband wants more	yes
no unmet need	no unmet need	no unmet need	no unmet need	127	25-29	21	1	in union	catholic	once	urban	secondary +	poorer	yes	yes	yes	yes	3	1	2	yes	yes	knows modern fp methods	both want same	yes
unmet need for spacing	unmet need	unmet need	.d	127	25-29	25	1	in union	catholic	once	urban	secondary +	richest	yes	yes	yes	no	3	2	1	yes	no	knows modern fp methods	both want same	no
unmet need for limiting	unmet need	.d	unmet need	127	35-39	23	7	in union	no or trad religion	once	urban	secondary +	richest	yes	yes	yes	yes	0	0	0	no	no	knows modern fp methods	both want same	no
unmet need for spacing	unmet need	unmet need	.d	127	20-24	16	1	in union	pentecostal protestant	once	urban	secondary +	richest	yes	yes	yes	no	6+	6	4	yes	no	knows modern fp methods	husband wants fewer	yes
unmet need for limiting	unmet need	.d	unmet need	127	25-29	22	2	in union	non-pentecostal protestant	once	urban	secondary +	richer	yes	yes	yes	no	3	2	1	yes	no	knows modern fp methods	both want same	yes
no unmet need	no unmet need	no unmet need	no unmet need	128	35-39	20	1	in union	islam	more than once	urban	no education	richer	yes	no	no	no	4	2	2	no	no	knows modern fp methods	husband wants more	yes
no unmet need	no unmet need	no unmet need	no unmet need	128	30-34	30	2	in union	pentecostal protestant	once	urban	primary	richer	yes	no	no	no	5	0	0	yes	no	knows modern fp methods	don't know	yes
no unmet need	no unmet need	no unmet need	no unmet need	128	35-39	19	4	in union	islam	once	urban	no education	poorer	yes	no	no	no	6+	4	3	yes	no	knows modern fp methods	both want same	yes
no unmet need	no unmet need	no unmet need	no unmet need	128	35-39	25	3	in union	islam	once	urban	no education	middle	yes	no	no	no	6+	3	3	yes	no	knows modern fp methods	husband wants more	yes
no unmet need	no unmet need	no unmet need	no unmet need	128	30-34	21	3	in union	islam	once	urban	primary	middle	yes	no	no	no	5	2	3	yes	no	knows modern fp methods	husband wants more	yes
no unmet need	no unmet need	no unmet need	no unmet need	128	25-29	19	1	in union	islam	once	urban	primary	middle	yes	yes	yes	no	4	2	2	yes	no	knows modern fp methods	husband wants more	yes
no unmet need	no unmet need	no unmet need	no unmet need	128	30-34	16	2	in union	pentecostal protestant	once	urban	secondary +	middle	yes	yes	yes	no	4	2	2	no	no	knows modern fp methods	husband wants more	yes
no unmet need	no unmet need	no unmet need	no unmet need	128	35-39	22	3	in union	islam	once	urban	secondary +	richest	yes	no	no	no	4	2	2	no	no	knows modern fp methods	both want same	yes
unmet need for spacing	unmet need	unmet need	.d	128	25-29	24	1	in union	pentecostal protestant	once	urban	secondary +	richest	no	yes	yes	no	3	1	2	yes	no	knows modern fp methods	husband wants fewer	yes
no unmet need	no unmet need	no unmet need	no unmet need	128	25-29	22	1	in union	non-pentecostal protestant	once	urban	primary	richer	no	yes	yes	no	3	1	2	no	no	knows modern fp methods	husband wants fewer	yes
unmet need for spacing	unmet need	unmet need	.d	128	40-44	35	5	in union	islam	more than once	urban	no education	poorer	yes	yes	no	no	6+	3	5	no	no	knows modern fp methods	both want same	yes
unmet need for limiting	unmet need	.d	unmet need	129	35-39	20	4	in union	islam	once	urban	secondary +	richest	no	yes	yes	no	6+	2	4	no	no	knows modern fp methods	don't know	yes
unmet need for limiting	unmet need	.d	unmet need	129	40-44	33	3	in union	islam	once	urban	secondary +	richest	no	yes	yes	no	4	2	2	yes	yes	knows modern fp methods	husband wants more	yes
no unmet need	no unmet need	no unmet need	no unmet need	129	40-44	21	0	in union	islam	more than once	urban	secondary +	richest	yes	yes	yes	no	2	1	1	yes	no	knows modern fp methods	don't know	yes
no unmet need	no unmet need	no unmet need	no unmet need	129	25-29	24	1	in union	pentecostal protestant	once	urban	primary	richer	yes	no	no	no	4	2	2	no	no	knows modern fp methods	both want same	no
no unmet need	no unmet need	no unmet need	no unmet need	129	25-29	25	1	in union	islam	once	urban	secondary +	richest	yes	no	no	no	3	1	2	yes	no	knows modern fp methods	don't know	yes
unmet need for spacing	unmet need	unmet need	.d	129	20-24	17	1	in union	islam	once	urban	primary	richer	yes	no	yes	no	6+	3	3	yes	no	knows modern fp methods	don't know	yes
no unmet need	no unmet need	no unmet need	no unmet need	129	30-34	25	2	in union	pentecostal protestant	once	urban	primary	richest	yes	yes	yes	no	4	2	2	yes	no	knows modern fp methods	both want same	yes
no unmet need	no unmet need	no unmet need	no unmet need	129	35-39	28	2	in union	pentecostal protestant	once	urban	secondary +	richest	yes	no	yes	no	4	0	0	yes	no	knows modern fp methods	both want same	yes
no unmet need	no unmet need	no unmet need	no unmet need	129	40-44	20	3	in union	pentecostal protestant	more than once	urban	secondary +	richer	yes	yes	yes	no	4	2	2	no	no	knows modern fp methods	husband wants more	yes
no unmet need	no unmet need	no unmet need	no unmet need	130	35-39	24	2	in union	non-pentecostal protestant	once	rural	secondary +	poorer	yes	yes	yes	no	4	2	2	no	no	knows modern fp methods	both want same	no
no unmet need	no unmet need	no unmet need	no unmet need	130	45-49	25	5	in union	non-pentecostal protestant	once	rural	primary	poorer	yes	no	no	no	6+	3	3	yes	no	knows modern fp methods	both want same	no
no unmet need	no unmet need	no unmet need	no unmet need	130	20-24	21	1	in union	non-pentecostal protestant	once	rural	secondary +	middle	no	no	yes	no	2	1	1	yes	no	knows modern fp methods	both want same	yes
unmet need for spacing	unmet need	unmet need	.d	130	40-44	22	6	in union	non-pentecostal protestant	once	rural	no education	poorer	yes	no	no	no	4	2	2	yes	yes	knows modern fp methods	don't know	yes
unmet need for limiting	unmet need	.d	unmet need	130	30-34	27	4	in union	non-pentecostal protestant	once	rural	secondary +	poorer	yes	yes	yes	no	4	2	2	no	no	knows modern fp methods	both want same	yes
no unmet need	no unmet need	no unmet need	no unmet need	130	25-29	16	2	in union	pentecostal protestant	more than once	rural	secondary +	middle	yes	yes	no	no	4	2	2	yes	no	knows modern fp methods	both want same	yes
no unmet need	no unmet need	no unmet need	no unmet need	130	20-24	18	1	in union	non-pentecostal protestant	more than once	rural	secondary +	middle	no	yes	yes	no	4	2	2	yes	no	knows modern fp methods	both want same	no
unmet need for spacing	unmet need	unmet need	.d	130	20-24	18	2	in union	non-pentecostal protestant	once	rural	secondary +	middle	yes	yes	yes	no	4	2	2	yes	no	knows modern fp methods	both want same	yes
no unmet need	no unmet need	no unmet need	no unmet need	130	25-29	16	3	in union	pentecostal protestant	once	rural	no education	middle	no	yes	yes	no	5	2	3	yes	yes	knows modern fp methods	husband wants fewer	yes
unmet need for limiting	unmet need	.d	unmet need	130	25-29	16	5	in union	pentecostal protestant	once	rural	no education	poorer	yes	no	no	no	4	2	2	yes	no	knows modern fp methods	both want same	no
no unmet need	no unmet need	no unmet need	no unmet need	131	40-44	35	0	in union	no or trad religion	once	rural	no education	poorest	yes	yes	yes	no	4	2	2	yes	no	knows modern fp methods	husband wants more	no
unmet need for spacing	unmet need	unmet need	.d	131	15-19	15	1	in union	non-pentecostal protestant	once	rural	no education	poorest	yes	no	no	no	4	2	2	no	yes	knows modern fp methods	don't know	no
unmet need for limiting	unmet need	.d	unmet need	131	35-39	19	7	in union	no or trad religion	once	rural	no education	poorest	yes	yes	no	no	5	2	3	yes	no	knows modern fp methods	don't know	no
unmet need for limiting	unmet need	.d	unmet need	131	45-49	18	7	in union	islam	more than once	rural	no education	poorest	yes	yes	no	no	6+	3	3	yes	yes	knows modern fp methods	husband wants more	yes
no unmet need	no unmet need	no unmet need	no unmet need	131	45-49	19	4	in union	no or trad religion	more than once	rural	no education	poorest	yes	no	no	no	4	2	2	yes	yes	knows modern fp methods	don't know	no
unmet need for limiting	unmet need	.d	unmet need	131	30-34	14	7	in union	no or trad religion	more than once	rural	primary	poorest	yes	no	no	no	4	2	2	no	yes	knows modern fp methods	both want same	no
unmet need for spacing	unmet need	unmet need	.d	131	15-19	14	2	in union	no or trad religion	more than once	rural	primary	poorest	yes	yes	no	no	4	2	1	no	no	knows modern fp methods	don't know	yes
unmet need for limiting	unmet need	.d	unmet need	131	35-39	23	4	in union	no or trad religion	once	rural	primary	poorest	yes	yes	yes	no	6+	3	3	yes	yes	knows modern fp methods	husband wants more	no
no unmet need	no unmet need	no unmet need	no unmet need	131	30-34	10	7	in union	no or trad religion	more than once	rural	primary	poorest	yes	yes	no	no	4	0	0	no	no	knows modern fp methods	husband wants more	no
no unmet need	no unmet need	no unmet need	no unmet need	131	35-39	19	6	in union	non-pentecostal protestant	more than once	rural	primary	poorest	yes	no	no	no	4	1	1	yes	no	knows modern fp methods	husband wants more	no
no unmet need	no unmet need	no unmet need	no unmet need	131	45-49	17	4	in union	no or trad religion	more than once	rural	no education	poorest	yes	no	no	no	6+	3	3	no	no	knows modern fp methods	husband wants more	no
no unmet need	no unmet need	no unmet need	no unmet need	132	30-34	15	3	in union	pentecostal protestant	once	urban	secondary +	richest	yes	no	no	no	6+	2	4	yes	no	knows modern fp methods	husband wants more	yes
unmet need for limiting	unmet need	.d	unmet need	132	25-29	18	2	in union	pentecostal protestant	once	urban	secondary +	richer	yes	yes	yes	yes	2	2	0	yes	no	knows modern fp methods	both want same	yes
unmet need for spacing	unmet need	unmet need	.d	132	35-39	19	2	in union	non-pentecostal protestant	more than once	urban	secondary +	richest	yes	no	no	no	3	1	2	yes	no	knows modern fp methods	husband wants more	no
unmet need for limiting	unmet need	.d	unmet need	132	45-49	21	9	in union	non-pentecostal protestant	once	urban	no education	poorer	yes	no	no	no	6+	3	5	yes	no	knows modern fp methods	both want same	yes
unmet need for spacing	unmet need	unmet need	.d	132	20-24	20	1	in union	non-pentecostal protestant	once	urban	primary	richer	no	no	no	no	5	2	3	no	no	knows modern fp methods	husband wants more	no
unmet need for spacing	unmet need	unmet need	.d	132	20-24	17	1	in union	pentecostal protestant	once	urban	primary	middle	no	no	no	no	4	2	2	no	no	knows modern fp methods	husband wants more	yes
unmet need for spacing	unmet need	unmet need	.d	132	25-29	26	1	in union	non-pentecostal protestant	once	urban	secondary +	richest	yes	yes	yes	yes	3	2	1	yes	yes	knows modern fp methods	both want same	yes
unmet need for limiting	unmet need	.d	unmet need	132	35-39	15	6	in union	non-pentecostal protestant	once	urban	primary	poorer	yes	no	no	no	6+	3	3	no	no	knows modern fp methods	both want same	no
no unmet need	no unmet need	no unmet need	no unmet need	132	35-39	16	6	in union	pentecostal protestant	more than once	urban	secondary +	middle	yes	no	no	no	6+	4	4	no	no	knows modern fp methods	husband wants more	no
unmet need for spacing	unmet need	unmet need	.d	132	25-29	15	3	in union	pentecostal protestant	once	urban	primary	poorer	yes	no	no	no	5	2	3	no	no	knows modern fp methods	both want same	no
unmet need for spacing	unmet need	unmet need	.d	132	30-34	22	2	in union	non-pentecostal protestant	once	urban	secondary +	richer	yes	no	no	no	3	1	2	no	yes	knows modern fp methods	husband wants more	yes
no unmet need	no unmet need	no unmet need	no unmet need	132	25-29	14	4	in union	pentecostal protestant	once	urban	secondary +	middle	yes	yes	yes	no	4	2	2	yes	no	knows modern fp methods	husband wants more	no
unmet need for spacing	unmet need	unmet need	.d	132	20-24	20	2	in union	pentecostal protestant	once	urban	secondary +	middle	no	yes	yes	yes	4	2	2	yes	no	knows modern fp methods	both want same	no
unmet need for spacing	unmet need	unmet need	.d	132	20-24	16	1	in union	pentecostal protestant	once	urban	secondary +	middle	yes	yes	yes	no	4	2	2	yes	yes	knows modern fp methods	husband wants more	no
no unmet need	no unmet need	no unmet need	no unmet need	133	35-39	20	5	in union	islam	once	rural	no education	poorer	yes	yes	no	no	5	3	2	yes	no	knows modern fp methods	husband wants fewer	yes
no unmet need	no unmet need	no unmet need	no unmet need	133	45-49	22	5	in union	islam	once	rural	no education	poorer	yes	yes	no	no	6+	0	0	no	yes	knows modern fp methods	both want same	yes
no unmet need	no unmet need	no unmet need	no unmet need	133	30-34	15	4	in union	islam	once	rural	no education	poorest	yes	yes	no	no	4	1	3	no	no	knows modern fp methods	both want same	yes
no unmet need	no unmet need	no unmet need	no unmet need	133	35-39	20	4	in union	non-pentecostal protestant	more than once	rural	no education	poorer	yes	no	no	no	6+	4	5	yes	no	knows modern fp methods	don't know	yes
no unmet need	no unmet need	no unmet need	no unmet need	133	35-39	19	5	in union	catholic	once	rural	no education	poorer	yes	yes	no	no	6+	3	3	no	yes	knows modern fp methods	husband wants more	yes
no unmet need	no unmet need	no unmet need	no unmet need	133	35-39	17	5	in union	islam	once	rural	secondary +	middle	yes	yes	yes	no	6+	3	3	yes	no	knows modern fp methods	both want same	yes
no unmet need	no unmet need	no unmet need	no unmet need	133	35-39	19	6	in union	non-pentecostal protestant	once	rural	primary	poorer	yes	yes	no	no	6+	0	0	yes	yes	knows modern fp methods	don't know	yes
no unmet need	no unmet need	no unmet need	no unmet need	133	35-39	24	4	in union	catholic	once	rural	secondary +	middle	no	no	no	no	6+	3	3	yes	no	knows modern fp methods	both want same	yes
no unmet need	no unmet need	no unmet need	no unmet need	133	20-24	23	3	in union	islam	once	rural	primary	poorer	yes	no	no	no	6+	3	3	no	no	knows modern fp methods	don't know	yes
unmet need for limiting	unmet need	.d	unmet need	133	40-44	17	6	in union	islam	more than once	rural	primary	poorer	yes	yes	no	no	6+	3	3	no	yes	knows modern fp methods	husband wants fewer	yes
no unmet need	no unmet need	no unmet need	no unmet need	134	40-44	15	5	in union	islam	once	urban	no education	poorest	yes	yes	yes	no	6+	3	3	no	no	knows modern fp methods	husband wants more	yes
no unmet need	no unmet need	no unmet need	no unmet need	134	25-29	26	0	in union	pentecostal protestant	once	urban	secondary +	richer	yes	no	yes	no	5	2	3	no	no	knows modern fp methods	both want same	no
no unmet need	no unmet need	no unmet need	no unmet need	134	25-29	18	3	in union	pentecostal protestant	more than once	urban	secondary +	richer	yes	yes	yes	no	5	3	2	no	no	knows modern fp methods	both want same	yes
unmet need for spacing	unmet need	unmet need	.d	134	20-24	17	2	in union	catholic	more than once	urban	secondary +	richest	yes	yes	yes	no	4	2	2	no	no	knows modern fp methods	both want same	yes
no unmet need	no unmet need	no unmet need	no unmet need	134	25-29	16	3	in union	pentecostal protestant	once	urban	secondary +	richer	yes	no	no	no	4	2	2	yes	no	knows modern fp methods	both want same	no
unmet need for spacing	unmet need	unmet need	.d	134	30-34	22	2	in union	pentecostal protestant	once	urban	secondary +	richer	yes	no	no	no	4	2	2	no	no	knows modern fp methods	both want same	yes
unmet need for spacing	unmet need	unmet need	.d	134	35-39	15	3	in union	catholic	more than once	urban	secondary +	richer	yes	yes	yes	no	4	2	2	no	no	knows modern fp methods	don't know	yes
no unmet need	no unmet need	no unmet need	no unmet need	134	25-29	15	1	in union	pentecostal protestant	more than once	urban	no education	richer	yes	yes	no	no	3	1	2	no	no	knows modern fp methods	both want same	yes
no unmet need	no unmet need	no unmet need	no unmet need	134	30-34	20	3	in union	non-pentecostal protestant	once	urban	secondary +	richest	yes	yes	yes	no	5	2	3	no	no	knows modern fp methods	both want same	yes
no unmet need	no unmet need	no unmet need	no unmet need	134	30-34	12	5	in union	non-pentecostal protestant	once	urban	primary	middle	yes	yes	yes	no	3	1	2	yes	no	knows modern fp methods	both want same	yes
no unmet need	no unmet need	no unmet need	no unmet need	135	30-34	15	4	in union	non-pentecostal protestant	once	rural	secondary +	poorer	yes	yes	yes	no	3	2	1	yes	no	knows modern fp methods	both want same	no
no unmet need	no unmet need	no unmet need	no unmet need	135	30-34	21	1	in union	pentecostal protestant	once	rural	secondary +	poorer	yes	no	no	no	3	2	1	no	no	knows modern fp methods	both want same	yes
no unmet need	no unmet need	no unmet need	no unmet need	135	20-24	15	2	in union	non-pentecostal protestant	once	rural	secondary +	middle	no	yes	yes	no	4	2	2	yes	no	knows modern fp methods	husband wants fewer	yes
no unmet need	no unmet need	no unmet need	no unmet need	135	20-24	14	2	in union	pentecostal protestant	once	rural	secondary +	richer	no	yes	yes	no	5	3	2	yes	no	knows modern fp methods	husband wants more	yes
no unmet need	no unmet need	no unmet need	no unmet need	135	35-39	19	3	in union	pentecostal protestant	once	rural	secondary +	richer	yes	yes	no	no	4	2	2	yes	no	knows modern fp methods	both want same	yes
no unmet need	no unmet need	no unmet need	no unmet need	135	35-39	17	4	in union	non-pentecostal protestant	once	rural	secondary +	middle	yes	no	yes	no	5	2	3	yes	no	knows modern fp methods	both want same	yes
no unmet need	no unmet need	no unmet need	no unmet need	135	15-19	11	0	in union	non-pentecostal protestant	once	rural	primary	middle	no	no	no	no	4	2	2	yes	no	knows modern fp methods	both want same	yes
no unmet need	no unmet need	no unmet need	no unmet need	135	40-44	12	4	in union	non-pentecostal protestant	once	rural	secondary +	middle	yes	no	no	no	4	3	1	yes	no	knows modern fp methods	husband wants more	yes
no unmet need	no unmet need	no unmet need	no unmet need	135	30-34	21	5	in union	pentecostal protestant	once	rural	secondary +	poorer	yes	yes	yes	no	6+	3	3	yes	no	knows modern fp methods	husband wants fewer	no
unmet need for spacing	unmet need	unmet need	.d	135	30-34	28	3	in union	non-pentecostal protestant	once	rural	secondary +	poorer	yes	no	no	no	4	2	2	no	no	knows modern fp methods	don't know	yes
no unmet need	no unmet need	no unmet need	no unmet need	135	35-39	14	3	in union	non-pentecostal protestant	more than once	rural	secondary +	richer	yes	yes	yes	no	5	3	2	yes	no	knows modern fp methods	husband wants fewer	yes
no unmet need	no unmet need	no unmet need	no unmet need	135	40-44	26	4	in union	catholic	more than once	rural	secondary +	richest	yes	no	no	no	3	1	2	yes	no	knows modern fp methods	husband wants more	yes
no unmet need	no unmet need	no unmet need	no unmet need	135	20-24	15	1	in union	non-pentecostal protestant	once	rural	secondary +	middle	no	no	no	no	4	2	2	yes	no	knows modern fp methods	husband wants fewer	yes
no unmet need	no unmet need	no unmet need	no unmet need	135	20-24	20	1	in union	pentecostal protestant	once	rural	secondary +	middle	no	yes	yes	no	3	1	2	yes	no	knows modern fp methods	husband wants more	no
unmet need for spacing	unmet need	unmet need	.d	136	35-39	22	2	in union	catholic	once	urban	secondary +	richest	yes	yes	yes	no	4	2	2	yes	no	knows modern fp methods	husband wants fewer	yes
no unmet need	no unmet need	no unmet need	no unmet need	136	35-39	27	3	in union	pentecostal protestant	once	urban	secondary +	richest	yes	yes	yes	no	4	1	3	yes	no	knows modern fp methods	husband wants more	yes
no unmet need	no unmet need	no unmet need	no unmet need	136	30-34	24	2	in union	catholic	once	urban	secondary +	richest	yes	no	yes	yes	2	1	1	yes	no	knows modern fp methods	both want same	yes
no unmet need	no unmet need	no unmet need	no unmet need	136	30-34	25	3	in union	pentecostal protestant	once	urban	secondary +	richest	yes	yes	yes	no	4	2	2	yes	no	knows modern fp methods	both want same	yes
unmet need for limiting	unmet need	.d	unmet need	136	40-44	26	3	in union	pentecostal protestant	once	urban	secondary +	richest	yes	no	no	no	6+	0	0	yes	no	knows modern fp methods	don't know	yes
no unmet need	no unmet need	no unmet need	no unmet need	136	30-34	26	0	in union	non-pentecostal protestant	once	urban	secondary +	richest	yes	yes	yes	no	3	1	2	yes	no	knows modern fp methods	both want same	yes
no unmet need	no unmet need	no unmet need	no unmet need	136	35-39	29	0	in union	pentecostal protestant	more than once	urban	secondary +	richest	yes	no	yes	no	4	2	2	yes	no	knows modern fp methods	both want same	yes
unmet need for limiting	unmet need	.d	unmet need	136	45-49	17	4	in union	non-pentecostal protestant	once	urban	secondary +	richest	no	yes	yes	no	3	1	1	no	no	knows modern fp methods	don't know	yes
no unmet need	no unmet need	no unmet need	no unmet need	136	30-34	27	2	in union	non-pentecostal protestant	once	urban	secondary +	richest	no	yes	yes	no	3	1	2	yes	no	knows modern fp methods	both want same	yes
no unmet need	no unmet need	no unmet need	no unmet need	136	30-34	22	3	in union	pentecostal protestant	once	urban	secondary +	richest	yes	yes	yes	no	3	2	1	yes	no	knows modern fp methods	both want same	yes
unmet need for limiting	unmet need	.d	unmet need	136	35-39	23	3	in union	pentecostal protestant	once	urban	secondary +	richest	no	yes	yes	no	3	1	2	yes	no	knows modern fp methods	husband wants more	yes
no unmet need	no unmet need	no unmet need	no unmet need	136	30-34	23	2	in union	non-pentecostal protestant	once	urban	secondary +	richest	no	no	yes	no	3	1	2	yes	no	knows modern fp methods	both want same	yes
unmet need for limiting	unmet need	.d	unmet need	136	40-44	26	2	in union	catholic	once	urban	secondary +	richest	yes	yes	yes	yes	3	2	1	yes	no	knows modern fp methods	husband wants fewer	yes
unmet need for limiting	unmet need	.d	unmet need	136	30-34	17	4	in union	non-pentecostal protestant	more than once	urban	primary	richest	yes	yes	yes	no	3	1	2	yes	no	knows modern fp methods	husband wants more	yes
no unmet need	no unmet need	no unmet need	no unmet need	136	30-34	27	2	in union	pentecostal protestant	once	urban	secondary +	richest	yes	yes	yes	yes	3	2	1	yes	no	knows modern fp methods	both want same	yes
no unmet need	no unmet need	no unmet need	no unmet need	136	30-34	19	4	in union	pentecostal protestant	once	urban	secondary +	richest	yes	yes	yes	no	4	2	2	yes	no	knows modern fp methods	both want same	yes
unmet need for spacing	unmet need	unmet need	.d	136	35-39	19	2	in union	pentecostal protestant	once	urban	secondary +	richest	yes	no	yes	no	3	1	1	yes	no	knows modern fp methods	don't know	yes
no unmet need	no unmet need	no unmet need	no unmet need	136	25-29	23	2	in union	non-pentecostal protestant	once	urban	secondary +	richest	yes	yes	yes	no	4	2	2	yes	no	knows modern fp methods	both want same	yes
unmet need for spacing	unmet need	unmet need	.d	137	40-44	17	5	in union	pentecostal protestant	more than once	rural	no education	poorest	yes	no	no	no	6+	5	5	no	no	knows modern fp methods	both want same	no
unmet need for spacing	unmet need	unmet need	.d	137	30-34	19	3	in union	catholic	once	rural	no education	poorest	yes	no	no	no	5	3	2	yes	no	knows modern fp methods	don't know	yes
no unmet need	no unmet need	no unmet need	no unmet need	137	20-24	17	2	in union	catholic	once	rural	secondary +	poorest	yes	no	no	no	4	2	2	yes	no	knows modern fp methods	both want same	yes
no unmet need	no unmet need	no unmet need	no unmet need	137	40-44	16	5	in union	catholic	more than once	rural	primary	poorest	yes	no	no	no	6+	4	3	yes	no	knows modern fp methods	don't know	yes
no unmet need	no unmet need	no unmet need	no unmet need	137	25-29	16	3	in union	no or trad religion	once	rural	no education	poorest	yes	no	no	no	6+	0	0	yes	no	knows modern fp methods	both want same	no
unmet need for spacing	unmet need	unmet need	.d	137	20-24	16	2	in union	islam	once	rural	no education	poorest	yes	no	no	no	4	2	2	yes	no	knows modern fp methods	don't know	yes
no unmet need	no unmet need	no unmet need	no unmet need	137	35-39	18	5	in union	non-pentecostal protestant	more than once	rural	no education	poorest	yes	no	no	no	5	2	3	yes	no	knows modern fp methods	both want same	yes
no unmet need	no unmet need	no unmet need	no unmet need	137	25-29	21	2	in union	islam	once	rural	no education	poorest	yes	no	no	no	4	2	2	yes	no	knows modern fp methods	both want same	yes
no unmet need	no unmet need	no unmet need	no unmet need	137	15-19	16	1	in union	catholic	once	rural	secondary +	poorest	yes	no	no	no	3	2	1	yes	no	knows modern fp methods	husband wants more	no
no unmet need	no unmet need	no unmet need	no unmet need	137	25-29	18	2	in union	catholic	once	rural	secondary +	poorest	yes	no	no	no	5	2	3	yes	no	knows modern fp methods	both want same	no
unmet need for spacing	unmet need	unmet need	.d	137	30-34	15	5	in union	islam	once	rural	primary	poorest	yes	no	no	no	6+	0	0	yes	no	knows modern fp methods	both want same	yes
no unmet need	no unmet need	no unmet need	no unmet need	137	45-49	24	4	in union	islam	more than once	rural	no education	poorest	yes	no	no	no	3	0	0	yes	no	knows modern fp methods	husband wants more	no
no unmet need	no unmet need	no unmet need	no unmet need	137	30-34	19	4	in union	catholic	once	rural	primary	poorest	yes	no	no	no	6+	3	3	no	no	knows modern fp methods	both want same	no
no unmet need	no unmet need	no unmet need	no unmet need	137	30-34	25	2	in union	pentecostal protestant	once	rural	primary	poorest	yes	no	no	no	6+	0	0	yes	no	knows modern fp methods	don't know	yes
no unmet need	no unmet need	no unmet need	no unmet need	137	25-29	26	0	in union	islam	once	rural	secondary +	poorest	yes	no	no	no	4	2	2	yes	no	knows modern fp methods	both want same	no
no unmet need	no unmet need	no unmet need	no unmet need	138	20-24	22	0	in union	non-pentecostal protestant	once	urban	secondary +	richest	no	no	yes	no	3	1	2	no	no	knows modern fp methods	both want same	no
no unmet need	no unmet need	no unmet need	no unmet need	138	20-24	16	1	in union	pentecostal protestant	once	urban	secondary +	richest	no	yes	yes	no	3	1	2	yes	no	knows modern fp methods	both want same	yes
no unmet need	no unmet need	no unmet need	no unmet need	138	25-29	21	0	in union	pentecostal protestant	once	urban	secondary +	richer	no	yes	no	no	4	0	0	yes	no	knows modern fp methods	both want same	yes
unmet need for limiting	unmet need	.d	unmet need	138	30-34	20	6	in union	pentecostal protestant	once	urban	no education	richer	no	yes	yes	no	6+	0	0	no	yes	knows modern fp methods	both want same	yes
no unmet need	no unmet need	no unmet need	no unmet need	138	40-44	19	3	in union	pentecostal protestant	once	urban	secondary +	richest	yes	yes	yes	no	4	2	2	yes	no	knows modern fp methods	both want same	yes
no unmet need	no unmet need	no unmet need	no unmet need	138	40-44	28	3	in union	non-pentecostal protestant	once	urban	secondary +	richest	yes	no	no	no	6+	2	4	yes	no	knows modern fp methods	husband wants fewer	no
no unmet need	no unmet need	no unmet need	no unmet need	139	25-29	27	1	in union	pentecostal protestant	once	rural	no education	poorest	yes	no	no	no	5	2	3	no	no	doesn't know modern fp methods	husband wants more	no
unmet need for spacing	unmet need	unmet need	.d	139	45-49	17	4	in union	pentecostal protestant	once	rural	no education	poorest	no	no	no	no	5	1	2	yes	no	knows modern fp methods	don't know	yes
no unmet need	no unmet need	no unmet need	no unmet need	139	20-24	17	1	in union	pentecostal protestant	once	rural	secondary +	poorest	yes	yes	no	no	4	2	2	yes	no	knows modern fp methods	both want same	no
no unmet need	no unmet need	no unmet need	no unmet need	139	25-29	17	2	in union	pentecostal protestant	once	rural	no education	poorest	yes	yes	no	no	5	2	3	yes	no	knows modern fp methods	both want same	yes
no unmet need	no unmet need	no unmet need	no unmet need	139	35-39	13	4	in union	pentecostal protestant	once	rural	no education	poorest	yes	yes	no	no	6+	3	4	yes	no	knows modern fp methods	husband wants fewer	yes
no unmet need	no unmet need	no unmet need	no unmet need	139	25-29	20	2	in union	pentecostal protestant	once	rural	no education	poorest	no	yes	no	no	5	1	2	no	no	knows modern fp methods	don't know	yes
unmet need for spacing	unmet need	unmet need	.d	139	35-39	22	7	in union	catholic	once	rural	no education	poorest	no	yes	no	no	5	1	2	yes	no	knows modern fp methods	don't know	yes
no unmet need	no unmet need	no unmet need	no unmet need	139	30-34	20	6	in union	catholic	once	rural	no education	poorest	yes	yes	no	no	6+	3	4	yes	no	knows modern fp methods	husband wants more	yes
no unmet need	no unmet need	no unmet need	no unmet need	139	20-24	16	2	in union	non-pentecostal protestant	once	rural	no education	poorest	no	yes	no	no	5	1	2	no	no	knows modern fp methods	don't know	yes
no unmet need	no unmet need	no unmet need	no unmet need	139	25-29	21	2	in union	pentecostal protestant	once	rural	no education	poorest	no	yes	no	no	5	0	0	yes	no	knows modern fp methods	don't know	yes
no unmet need	no unmet need	no unmet need	no unmet need	139	25-29	15	3	in union	pentecostal protestant	once	rural	no education	poorest	yes	yes	no	no	5	2	3	yes	yes	knows modern fp methods	both want same	yes
no unmet need	no unmet need	no unmet need	no unmet need	139	30-34	16	1	in union	catholic	more than once	rural	no education	poorest	yes	yes	no	no	4	0	0	no	no	knows modern fp methods	don't know	no
no unmet need	no unmet need	no unmet need	no unmet need	139	35-39	15	5	in union	pentecostal protestant	once	rural	no education	poorest	yes	no	no	no	6+	0	0	no	no	knows modern fp methods	husband wants fewer	no
no unmet need	no unmet need	no unmet need	no unmet need	139	25-29	24	1	in union	pentecostal protestant	once	rural	no education	poorer	yes	yes	no	no	6+	4	2	yes	no	knows modern fp methods	don't know	yes
no unmet need	no unmet need	no unmet need	no unmet need	140	35-39	20	3	in union	non-pentecostal protestant	once	rural	secondary +	middle	yes	yes	yes	no	3	1	2	no	no	knows modern fp methods	husband wants more	yes
no unmet need	no unmet need	no unmet need	no unmet need	140	45-49	21	6	in union	non-pentecostal protestant	once	rural	secondary +	poorer	yes	yes	yes	no	3	1	2	yes	no	knows modern fp methods	both want same	yes
no unmet need	no unmet need	no unmet need	no unmet need	140	30-34	25	2	in union	pentecostal protestant	once	rural	primary	middle	yes	yes	yes	no	3	2	1	no	no	knows modern fp methods	both want same	yes
no unmet need	no unmet need	no unmet need	no unmet need	140	25-29	18	2	in union	pentecostal protestant	once	rural	secondary +	middle	yes	yes	yes	yes	3	1	2	yes	no	knows modern fp methods	both want same	yes
no unmet need	no unmet need	no unmet need	no unmet need	140	20-24	15	3	in union	pentecostal protestant	more than once	rural	secondary +	poorer	no	no	no	no	3	0	0	yes	no	knows modern fp methods	husband wants fewer	yes
unmet need for spacing	unmet need	unmet need	.d	140	35-39	22	3	in union	non-pentecostal protestant	once	rural	secondary +	middle	yes	no	no	no	3	1	1	yes	no	knows modern fp methods	don't know	yes
no unmet need	no unmet need	no unmet need	no unmet need	140	25-29	18	2	in union	pentecostal protestant	more than once	rural	secondary +	middle	yes	no	no	no	4	2	2	no	no	knows modern fp methods	husband wants more	yes
unmet need for limiting	unmet need	.d	unmet need	141	35-39	16	4	in union	pentecostal protestant	once	rural	secondary +	richer	yes	yes	yes	no	3	1	2	no	no	knows modern fp methods	both want same	yes
no unmet need	no unmet need	no unmet need	no unmet need	141	30-34	32	1	in union	non-pentecostal protestant	once	rural	secondary +	richer	yes	yes	yes	yes	3	2	1	yes	no	knows modern fp methods	husband wants more	yes
unmet need for spacing	unmet need	unmet need	.d	141	40-44	15	6	in union	islam	once	rural	no education	poorer	yes	no	no	no	6+	4	4	no	no	knows modern fp methods	both want same	yes
no unmet need	no unmet need	no unmet need	no unmet need	141	25-29	18	1	in union	non-pentecostal protestant	more than once	rural	secondary +	richer	yes	yes	yes	no	3	1	2	no	no	knows modern fp methods	both want same	no
unmet need for spacing	unmet need	unmet need	.d	141	30-34	22	3	in union	islam	once	rural	no education	middle	yes	yes	yes	no	5	2	3	yes	no	knows modern fp methods	both want same	no
unmet need for spacing	unmet need	unmet need	.d	141	40-44	17	5	in union	pentecostal protestant	once	rural	primary	richest	yes	yes	yes	no	4	2	2	no	no	knows modern fp methods	both want same	yes
no unmet need	no unmet need	no unmet need	no unmet need	141	35-39	26	3	in union	pentecostal protestant	once	rural	secondary +	richer	yes	yes	yes	no	5	2	3	no	no	knows modern fp methods	both want same	yes
unmet need for spacing	unmet need	unmet need	.d	141	25-29	23	2	in union	pentecostal protestant	once	rural	secondary +	richest	yes	yes	yes	no	4	2	2	no	no	knows modern fp methods	both want same	yes
no unmet need	no unmet need	no unmet need	no unmet need	142	25-29	15	3	in union	catholic	once	urban	secondary +	richest	yes	yes	yes	no	3	1	2	no	no	knows modern fp methods	both want same	yes
no unmet need	no unmet need	no unmet need	no unmet need	142	25-29	19	1	in union	catholic	once	urban	secondary +	middle	yes	yes	no	no	4	0	0	no	no	knows modern fp methods	both want same	yes
no unmet need	no unmet need	no unmet need	no unmet need	142	35-39	20	5	in union	catholic	once	urban	primary	poorest	yes	yes	no	no	5	2	3	yes	no	knows modern fp methods	don't know	yes
no unmet need	no unmet need	no unmet need	no unmet need	142	45-49	23	6	in union	catholic	once	urban	primary	richer	yes	yes	no	no	5	0	0	yes	no	knows modern fp methods	don't know	yes
no unmet need	no unmet need	no unmet need	no unmet need	142	35-39	19	5	in union	catholic	once	urban	no education	poorer	yes	no	no	no	3	0	0	no	no	knows modern fp methods	don't know	yes
no unmet need	no unmet need	no unmet need	no unmet need	142	20-24	18	1	in union	catholic	once	urban	secondary +	poorest	no	no	no	no	3	2	1	yes	no	knows modern fp methods	don't know	yes
unmet need for limiting	unmet need	.d	unmet need	142	45-49	15	2	in union	catholic	more than once	urban	no education	middle	no	yes	no	no	4	2	2	no	no	knows modern fp methods	don't know	yes
unmet need for spacing	unmet need	unmet need	.d	142	25-29	22	1	in union	catholic	once	urban	secondary +	poorer	no	yes	yes	yes	4	2	2	yes	no	knows modern fp methods	both want same	yes
no unmet need	no unmet need	no unmet need	no unmet need	142	35-39	24	2	in union	catholic	once	urban	secondary +	richer	yes	yes	yes	no	3	1	2	yes	no	knows modern fp methods	don't know	yes
no unmet need	no unmet need	no unmet need	no unmet need	142	25-29	26	1	in union	catholic	once	urban	primary	richer	yes	yes	no	no	3	0	0	yes	no	knows modern fp methods	both want same	yes
no unmet need	no unmet need	no unmet need	no unmet need	142	35-39	22	4	in union	catholic	once	urban	no education	poorer	yes	yes	no	no	5	0	0	yes	no	knows modern fp methods	both want same	yes
unmet need for spacing	unmet need	unmet need	.d	142	20-24	17	1	in union	catholic	once	urban	secondary +	poorer	no	yes	yes	no	4	2	2	yes	yes	knows modern fp methods	both want same	yes
no unmet need	no unmet need	no unmet need	no unmet need	142	45-49	21	5	in union	pentecostal protestant	once	urban	no education	middle	yes	yes	no	no	5	0	0	no	no	knows modern fp methods	both want same	yes
no unmet need	no unmet need	no unmet need	no unmet need	142	25-29	18	2	in union	catholic	once	urban	no education	middle	no	yes	yes	no	4	2	2	yes	no	knows modern fp methods	don't know	yes
no unmet need	no unmet need	no unmet need	no unmet need	142	30-34	20	2	in union	catholic	once	urban	primary	poorer	yes	yes	no	no	3	0	0	yes	no	knows modern fp methods	don't know	yes
unmet need for spacing	unmet need	unmet need	.d	143	25-29	18	2	in union	non-pentecostal protestant	once	rural	secondary +	middle	no	yes	yes	no	3	2	1	no	yes	knows modern fp methods	don't know	yes
no unmet need	no unmet need	no unmet need	no unmet need	143	20-24	19	1	in union	pentecostal protestant	once	rural	primary	middle	yes	no	no	no	4	3	1	no	no	knows modern fp methods	husband wants more	yes
unmet need for limiting	unmet need	.d	unmet need	143	25-29	22	3	in union	non-pentecostal protestant	once	rural	secondary +	richer	no	yes	yes	no	2	1	1	yes	no	knows modern fp methods	husband wants more	yes
no unmet need	no unmet need	no unmet need	no unmet need	143	25-29	23	1	in union	catholic	once	rural	secondary +	richer	yes	yes	yes	no	3	1	2	yes	no	knows modern fp methods	both want same	yes
unmet need for limiting	unmet need	.d	unmet need	143	40-44	14	5	in union	pentecostal protestant	more than once	rural	primary	middle	yes	yes	no	no	5	2	3	no	no	knows modern fp methods	don't know	no
no unmet need	no unmet need	no unmet need	no unmet need	143	30-34	18	1	in union	pentecostal protestant	more than once	rural	primary	middle	yes	no	no	no	4	2	2	yes	yes	knows modern fp methods	husband wants more	yes
unmet need for limiting	unmet need	.d	unmet need	143	40-44	21	4	in union	catholic	once	rural	no education	richer	yes	yes	yes	no	5	3	2	yes	yes	knows modern fp methods	husband wants more	no
no unmet need	no unmet need	no unmet need	no unmet need	143	30-34	16	1	in union	catholic	more than once	rural	secondary +	richer	yes	yes	yes	no	4	2	2	yes	no	knows modern fp methods	don't know	no
unmet need for spacing	unmet need	unmet need	.d	143	30-34	18	3	in union	pentecostal protestant	more than once	rural	secondary +	middle	yes	yes	no	no	4	2	2	yes	no	knows modern fp methods	don't know	yes
no unmet need	no unmet need	no unmet need	no unmet need	143	35-39	16	5	in union	islam	once	rural	no education	middle	no	no	yes	no	6+	4	3	yes	no	knows modern fp methods	both want same	yes
unmet need for spacing	unmet need	unmet need	.d	144	40-44	18	5	in union	non-pentecostal protestant	once	rural	no education	poorer	yes	yes	no	no	5	2	2	yes	no	knows modern fp methods	husband wants more	no
no unmet need	no unmet need	no unmet need	no unmet need	144	30-34	12	6	in union	islam	once	rural	no education	poorest	yes	no	no	no	6+	4	4	no	no	knows modern fp methods	both want same	yes
unmet need for limiting	unmet need	.d	unmet need	144	30-34	19	4	in union	pentecostal protestant	more than once	rural	secondary +	poorer	yes	no	no	no	4	2	2	yes	no	knows modern fp methods	husband wants more	yes
no unmet need	no unmet need	no unmet need	no unmet need	144	35-39	20	3	in union	islam	once	rural	secondary +	poorest	yes	yes	no	no	6+	3	3	no	no	knows modern fp methods	don't know	no
no unmet need	no unmet need	no unmet need	no unmet need	144	30-34	20	3	in union	islam	once	rural	secondary +	poorest	yes	yes	no	no	2	1	1	yes	no	knows modern fp methods	both want same	yes
no unmet need	no unmet need	no unmet need	no unmet need	144	45-49	20	7	in union	pentecostal protestant	once	rural	secondary +	poorer	yes	yes	no	no	4	2	2	yes	no	knows modern fp methods	husband wants fewer	yes
no unmet need	no unmet need	no unmet need	no unmet need	144	20-24	21	1	in union	islam	once	rural	no education	poorest	yes	yes	no	no	6+	4	2	yes	no	knows modern fp methods	both want same	no
unmet need for limiting	unmet need	.d	unmet need	144	35-39	20	5	in union	pentecostal protestant	once	rural	primary	poorest	yes	no	no	no	1	1	0	yes	no	knows modern fp methods	husband wants fewer	yes
no unmet need	no unmet need	no unmet need	no unmet need	144	25-29	21	4	in union	pentecostal protestant	once	rural	secondary +	poorer	yes	yes	no	no	4	3	1	yes	no	knows modern fp methods	both want same	no
no unmet need	no unmet need	no unmet need	no unmet need	144	30-34	18	3	in union	pentecostal protestant	once	rural	secondary +	poorer	yes	yes	yes	no	4	2	2	yes	no	knows modern fp methods	both want same	yes
unmet need for limiting	unmet need	.d	unmet need	144	40-44	18	6	in union	islam	once	rural	no education	poorer	yes	no	no	no	5	2	3	yes	no	knows modern fp methods	husband wants more	yes
unmet need for spacing	unmet need	unmet need	.d	145	35-39	18	2	in union	non-pentecostal protestant	more than once	rural	primary	middle	yes	yes	no	no	4	2	2	no	no	knows modern fp methods	don't know	yes
unmet need for limiting	unmet need	.d	unmet need	145	40-44	17	10	in union	non-pentecostal protestant	more than once	rural	primary	poorest	yes	no	no	no	4	2	2	no	no	knows modern fp methods	husband wants more	yes
unmet need for limiting	unmet need	.d	unmet need	145	30-34	21	5	in union	no or trad religion	more than once	rural	primary	poorer	yes	no	no	no	6+	0	0	yes	no	knows modern fp methods	husband wants fewer	yes
no unmet need	no unmet need	no unmet need	no unmet need	145	40-44	22	2	in union	pentecostal protestant	more than once	rural	no education	poorer	yes	yes	no	no	5	3	2	yes	no	knows modern fp methods	both want same	yes
no unmet need	no unmet need	no unmet need	no unmet need	145	45-49	24	4	in union	pentecostal protestant	once	rural	no education	poorer	yes	no	no	no	4	2	2	no	no	knows modern fp methods	both want same	yes
unmet need for spacing	unmet need	unmet need	.d	145	15-19	15	3	in union	pentecostal protestant	once	rural	primary	poorer	no	yes	no	no	4	2	2	yes	yes	knows modern fp methods	both want same	yes
unmet need for limiting	unmet need	.d	unmet need	145	40-44	12	7	in union	catholic	once	rural	primary	poorer	yes	yes	no	no	4	1	1	no	no	knows modern fp methods	don't know	yes
unmet need for spacing	unmet need	unmet need	.d	145	35-39	20	5	in union	no or trad religion	once	rural	secondary +	poorest	yes	no	no	no	5	2	3	no	yes	knows modern fp methods	don't know	yes
unmet need for limiting	unmet need	.d	unmet need	145	35-39	14	6	in union	pentecostal protestant	more than once	rural	secondary +	poorer	yes	no	yes	no	4	1	1	no	no	knows modern fp methods	both want same	yes
no unmet need	no unmet need	no unmet need	no unmet need	145	35-39	23	3	in union	catholic	once	rural	no education	poorer	yes	no	no	no	6+	0	0	no	no	knows modern fp methods	husband wants fewer	yes
no unmet need	no unmet need	no unmet need	no unmet need	145	25-29	19	4	in union	non-pentecostal protestant	once	rural	primary	poorer	yes	yes	yes	no	4	2	2	yes	no	knows modern fp methods	both want same	yes
unmet need for limiting	unmet need	.d	unmet need	145	25-29	17	5	in union	catholic	once	rural	secondary +	middle	yes	no	no	no	3	2	1	yes	no	knows modern fp methods	husband wants fewer	yes
no unmet need	no unmet need	no unmet need	no unmet need	145	25-29	14	3	in union	pentecostal protestant	more than once	rural	primary	poorer	yes	yes	yes	no	3	0	0	yes	no	knows modern fp methods	both want same	yes
unmet need for spacing	unmet need	unmet need	.d	145	20-24	14	4	in union	no or trad religion	more than once	rural	primary	poorer	yes	no	no	no	4	2	2	no	no	knows modern fp methods	husband wants fewer	yes
no unmet need	no unmet need	no unmet need	no unmet need	145	20-24	17	2	in union	pentecostal protestant	once	rural	secondary +	poorer	yes	no	no	no	4	0	0	yes	no	knows modern fp methods	both want same	yes
unmet need for limiting	unmet need	.d	unmet need	146	35-39	24	3	in union	non-pentecostal protestant	once	urban	secondary +	richest	yes	yes	yes	no	3	2	1	yes	no	knows modern fp methods	both want same	no
unmet need for spacing	unmet need	unmet need	.d	146	25-29	12	3	in union	pentecostal protestant	once	urban	secondary +	richest	yes	yes	yes	no	4	2	2	yes	no	knows modern fp methods	both want same	no
no unmet need	no unmet need	no unmet need	no unmet need	146	30-34	25	1	in union	pentecostal protestant	more than once	urban	secondary +	richest	yes	yes	yes	no	4	0	0	yes	yes	knows modern fp methods	husband wants fewer	yes
unmet need for limiting	unmet need	.d	unmet need	146	35-39	15	4	in union	pentecostal protestant	more than once	urban	secondary +	richest	yes	no	no	no	6+	4	4	yes	yes	knows modern fp methods	husband wants fewer	yes
no unmet need	no unmet need	no unmet need	no unmet need	146	40-44	34	2	in union	pentecostal protestant	once	urban	secondary +	richest	yes	no	no	no	2	1	1	no	no	knows modern fp methods	don't know	yes
unmet need for limiting	unmet need	.d	unmet need	146	30-34	17	4	in union	non-pentecostal protestant	more than once	urban	primary	middle	yes	yes	yes	yes	4	2	2	yes	no	knows modern fp methods	husband wants more	yes
no unmet need	no unmet need	no unmet need	no unmet need	146	25-29	25	1	in union	non-pentecostal protestant	once	urban	secondary +	richest	yes	yes	yes	no	3	2	1	yes	no	knows modern fp methods	both want same	yes
unmet need for limiting	unmet need	.d	unmet need	146	35-39	22	3	in union	non-pentecostal protestant	once	urban	secondary +	richest	yes	yes	yes	no	4	2	2	yes	no	knows modern fp methods	don't know	yes
no unmet need	no unmet need	no unmet need	no unmet need	147	35-39	26	2	in union	non-pentecostal protestant	more than once	urban	secondary +	richer	yes	yes	yes	no	4	2	2	no	no	knows modern fp methods	husband wants fewer	yes
no unmet need	no unmet need	no unmet need	no unmet need	147	25-29	23	2	in union	non-pentecostal protestant	once	urban	secondary +	richest	yes	yes	yes	no	4	0	0	yes	no	knows modern fp methods	both want same	yes
no unmet need	no unmet need	no unmet need	no unmet need	147	35-39	17	5	in union	pentecostal protestant	more than once	urban	no education	middle	yes	yes	yes	no	6+	3	3	yes	no	knows modern fp methods	husband wants fewer	yes
no unmet need	no unmet need	no unmet need	no unmet need	147	45-49	25	4	in union	non-pentecostal protestant	once	urban	secondary +	richest	yes	no	no	no	4	2	2	no	no	knows modern fp methods	husband wants fewer	yes
no unmet need	no unmet need	no unmet need	no unmet need	147	25-29	26	0	in union	pentecostal protestant	once	urban	secondary +	richest	yes	no	yes	no	2	1	1	yes	no	knows modern fp methods	husband wants more	yes
no unmet need	no unmet need	no unmet need	no unmet need	147	35-39	15	5	in union	non-pentecostal protestant	once	urban	primary	richer	no	yes	yes	no	5	1	4	no	no	knows modern fp methods	husband wants fewer	no
no unmet need	no unmet need	no unmet need	no unmet need	147	25-29	22	1	in union	pentecostal protestant	more than once	urban	primary	richer	yes	yes	yes	no	5	2	3	no	no	knows modern fp methods	husband wants fewer	no
unmet need for spacing	unmet need	unmet need	.d	148	25-29	26	2	in union	no or trad religion	once	urban	secondary +	richest	yes	yes	yes	no	3	1	2	no	yes	knows modern fp methods	don't know	yes
no unmet need	no unmet need	no unmet need	no unmet need	148	25-29	14	1	in union	pentecostal protestant	once	urban	secondary +	middle	yes	no	no	no	3	3	0	no	no	knows modern fp methods	husband wants fewer	no
unmet need for spacing	unmet need	unmet need	.d	148	20-24	20	2	in union	non-pentecostal protestant	once	urban	secondary +	richest	yes	yes	yes	no	3	0	0	yes	no	knows modern fp methods	husband wants fewer	no
unmet need for spacing	unmet need	unmet need	.d	148	25-29	19	2	in union	pentecostal protestant	once	urban	no education	richest	yes	no	yes	no	3	1	2	yes	no	knows modern fp methods	don't know	yes
no unmet need	no unmet need	no unmet need	no unmet need	148	35-39	17	3	in union	pentecostal protestant	once	urban	secondary +	richest	yes	yes	yes	no	4	2	2	no	no	knows modern fp methods	both want same	yes
unmet need for limiting	unmet need	.d	unmet need	148	40-44	16	4	in union	pentecostal protestant	once	urban	secondary +	richest	yes	yes	yes	yes	4	2	2	yes	no	knows modern fp methods	husband wants more	no
no unmet need	no unmet need	no unmet need	no unmet need	148	30-34	16	2	in union	pentecostal protestant	once	urban	secondary +	richest	yes	no	no	no	4	2	2	no	no	knows modern fp methods	both want same	no
no unmet need	no unmet need	no unmet need	no unmet need	148	20-24	20	1	in union	pentecostal protestant	once	urban	secondary +	richest	yes	yes	yes	no	4	2	2	no	no	knows modern fp methods	both want same	no
no unmet need	no unmet need	no unmet need	no unmet need	148	20-24	13	1	in union	pentecostal protestant	more than once	urban	secondary +	richer	yes	yes	yes	yes	3	2	1	no	no	knows modern fp methods	husband wants fewer	no
no unmet need	no unmet need	no unmet need	no unmet need	148	35-39	17	3	in union	non-pentecostal protestant	more than once	urban	no education	richest	yes	no	yes	no	3	0	0	yes	no	knows modern fp methods	both want same	no
unmet need for limiting	unmet need	.d	unmet need	148	30-34	19	4	in union	non-pentecostal protestant	more than once	urban	primary	richer	yes	no	no	no	4	2	2	no	no	knows modern fp methods	both want same	no
unmet need for limiting	unmet need	.d	unmet need	149	45-49	21	5	in union	islam	once	urban	secondary +	richer	yes	yes	yes	no	4	2	2	yes	no	knows modern fp methods	don't know	yes
no unmet need	no unmet need	no unmet need	no unmet need	149	20-24	22	0	in union	islam	once	urban	no education	richer	yes	yes	yes	no	5	3	2	yes	no	knows modern fp methods	husband wants more	yes
no unmet need	no unmet need	no unmet need	no unmet need	149	20-24	13	1	in union	islam	once	urban	primary	richer	no	no	yes	no	5	2	3	yes	no	knows modern fp methods	husband wants more	yes
no unmet need	no unmet need	no unmet need	no unmet need	149	35-39	16	2	in union	islam	once	urban	no education	richer	yes	yes	yes	no	4	2	2	no	no	knows modern fp methods	husband wants more	yes
unmet need for spacing	unmet need	unmet need	.d	149	30-34	25	2	in union	islam	once	urban	secondary +	richer	yes	yes	yes	no	5	3	2	yes	no	knows modern fp methods	husband wants more	yes
no unmet need	no unmet need	no unmet need	no unmet need	149	45-49	23	7	in union	islam	once	urban	no education	richer	yes	no	no	no	4	2	2	yes	no	knows modern fp methods	both want same	yes
no unmet need	no unmet need	no unmet need	no unmet need	150	30-34	29	2	in union	islam	once	urban	secondary +	middle	yes	no	no	no	6+	4	2	yes	no	knows modern fp methods	both want same	yes
no unmet need	no unmet need	no unmet need	no unmet need	150	35-39	18	2	in union	pentecostal protestant	more than once	urban	primary	middle	yes	no	no	no	5	2	3	yes	no	knows modern fp methods	both want same	no
unmet need for spacing	unmet need	unmet need	.d	150	25-29	15	2	in union	pentecostal protestant	more than once	urban	secondary +	richer	yes	yes	yes	no	3	2	1	yes	no	knows modern fp methods	husband wants fewer	yes
no unmet need	no unmet need	no unmet need	no unmet need	150	20-24	20	1	in union	islam	once	urban	secondary +	richer	no	yes	yes	no	4	0	0	no	no	knows modern fp methods	both want same	yes
no unmet need	no unmet need	no unmet need	no unmet need	150	25-29	21	1	in union	non-pentecostal protestant	once	urban	secondary +	middle	yes	yes	yes	no	3	2	1	yes	no	knows modern fp methods	both want same	yes
no unmet need	no unmet need	no unmet need	no unmet need	150	25-29	26	1	in union	pentecostal protestant	once	urban	no education	richer	no	no	no	no	6+	3	6	yes	no	knows modern fp methods	husband wants fewer	yes
no unmet need	no unmet need	no unmet need	no unmet need	150	35-39	23	3	in union	pentecostal protestant	once	urban	secondary +	richer	yes	yes	yes	no	5	4	1	yes	no	knows modern fp methods	husband wants fewer	yes
unmet need for limiting	unmet need	.d	unmet need	151	35-39	23	3	in union	islam	more than once	urban	primary	richest	yes	yes	yes	no	6+	5	4	yes	no	knows modern fp methods	husband wants fewer	yes
no unmet need	no unmet need	no unmet need	no unmet need	151	25-29	21	2	in union	islam	once	urban	secondary +	richer	no	yes	yes	no	5	2	2	no	no	knows modern fp methods	both want same	yes
no unmet need	no unmet need	no unmet need	no unmet need	151	20-24	19	3	in union	islam	once	urban	no education	richer	yes	yes	yes	no	5	3	2	yes	yes	knows modern fp methods	don't know	yes
no unmet need	no unmet need	no unmet need	no unmet need	151	40-44	17	5	in union	islam	once	urban	primary	richer	no	yes	yes	no	6+	2	10	no	yes	knows modern fp methods	both want same	yes
no unmet need	no unmet need	no unmet need	no unmet need	151	30-34	16	1	in union	islam	once	urban	primary	richer	no	no	yes	no	6+	0	0	no	no	knows modern fp methods	both want same	yes
no unmet need	no unmet need	no unmet need	no unmet need	151	35-39	22	4	in union	islam	once	urban	secondary +	richer	yes	no	no	no	6+	0	0	no	yes	knows modern fp methods	both want same	yes
no unmet need	no unmet need	no unmet need	no unmet need	151	25-29	17	3	in union	pentecostal protestant	once	urban	secondary +	richest	yes	yes	yes	no	5	2	3	yes	no	knows modern fp methods	both want same	yes
no unmet need	no unmet need	no unmet need	no unmet need	151	25-29	18	2	in union	pentecostal protestant	once	urban	secondary +	richest	yes	yes	yes	no	3	1	2	yes	yes	knows modern fp methods	husband wants more	yes
no unmet need	no unmet need	no unmet need	no unmet need	151	20-24	22	0	in union	islam	once	urban	secondary +	richest	yes	yes	yes	yes	4	2	2	no	yes	knows modern fp methods	don't know	yes
no unmet need	no unmet need	no unmet need	no unmet need	152	25-29	25	1	in union	pentecostal protestant	once	urban	no education	richest	yes	no	yes	no	6+	3	3	no	no	knows modern fp methods	both want same	yes
unmet need for spacing	unmet need	unmet need	.d	152	35-39	32	1	in union	non-pentecostal protestant	once	urban	secondary +	richest	yes	yes	yes	no	3	1	2	no	no	knows modern fp methods	both want same	yes
unmet need for limiting	unmet need	.d	unmet need	152	30-34	18	3	in union	pentecostal protestant	once	urban	no education	poorer	yes	no	no	no	5	2	3	no	no	knows modern fp methods	husband wants more	no
unmet need for limiting	unmet need	.d	unmet need	152	30-34	21	3	in union	non-pentecostal protestant	once	urban	no education	richer	no	no	yes	no	3	1	2	yes	no	knows modern fp methods	both want same	yes
no unmet need	no unmet need	no unmet need	no unmet need	152	35-39	25	4	in union	non-pentecostal protestant	once	urban	no education	richer	yes	yes	yes	yes	2	1	1	yes	no	knows modern fp methods	husband wants more	no
unmet need for limiting	unmet need	.d	unmet need	152	30-34	15	5	in union	no or trad religion	once	urban	secondary +	poorer	yes	yes	no	no	6+	4	4	yes	no	knows modern fp methods	husband wants more	no
unmet need for spacing	unmet need	unmet need	.d	153	30-34	24	2	in union	catholic	once	urban	primary	poorest	yes	yes	no	no	6+	2	6	yes	no	knows modern fp methods	don't know	no
no unmet need	no unmet need	no unmet need	no unmet need	153	45-49	19	5	in union	catholic	once	urban	no education	poorest	yes	yes	no	no	4	0	0	no	yes	knows modern fp methods	don't know	yes
no unmet need	no unmet need	no unmet need	no unmet need	153	30-34	15	4	in union	no or trad religion	once	urban	no education	poorest	yes	yes	no	no	6+	0	0	yes	yes	knows modern fp methods	don't know	yes
no unmet need	no unmet need	no unmet need	no unmet need	153	35-39	17	4	in union	pentecostal protestant	once	urban	no education	poorest	yes	yes	no	no	4	3	1	no	yes	knows modern fp methods	both want same	yes
no unmet need	no unmet need	no unmet need	no unmet need	153	40-44	20	5	in union	pentecostal protestant	once	urban	no education	poorest	no	yes	no	no	4	2	2	yes	no	knows modern fp methods	don't know	yes
no unmet need	no unmet need	no unmet need	no unmet need	153	30-34	16	3	in union	pentecostal protestant	once	urban	primary	poorest	yes	yes	no	no	5	3	0	yes	no	knows modern fp methods	both want same	yes
unmet need for spacing	unmet need	unmet need	.d	153	25-29	22	1	in union	islam	once	urban	secondary +	poorest	no	yes	yes	no	4	2	2	yes	no	knows modern fp methods	both want same	yes
unmet need for spacing	unmet need	unmet need	.d	153	20-24	19	1	in union	no or trad religion	once	urban	no education	poorest	no	yes	no	no	5	2	3	yes	no	knows modern fp methods	both want same	yes
no unmet need	no unmet need	no unmet need	no unmet need	154	30-34	18	3	in union	islam	once	urban	no education	middle	yes	yes	yes	no	6+	0	0	yes	no	knows modern fp methods	husband wants more	no
unmet need for spacing	unmet need	unmet need	.d	154	25-29	17	2	in union	pentecostal protestant	more than once	urban	primary	richer	yes	no	no	no	4	0	0	yes	no	knows modern fp methods	husband wants more	yes
no unmet need	no unmet need	no unmet need	no unmet need	154	35-39	19	4	in union	islam	once	urban	secondary +	middle	yes	no	no	no	4	2	2	yes	no	knows modern fp methods	husband wants more	yes
unmet need for spacing	unmet need	unmet need	.d	154	30-34	30	1	in union	islam	once	urban	primary	middle	yes	no	no	no	4	3	1	yes	no	knows modern fp methods	husband wants fewer	yes
unmet need for spacing	unmet need	unmet need	.d	154	40-44	24	4	in union	islam	more than once	urban	no education	poorer	yes	no	no	no	6+	2	4	no	no	knows modern fp methods	husband wants more	yes
unmet need for spacing	unmet need	unmet need	.d	154	25-29	23	3	in union	islam	once	urban	no education	middle	yes	no	no	no	5	3	2	yes	no	knows modern fp methods	husband wants more	yes
no unmet need	no unmet need	no unmet need	no unmet need	154	25-29	12	1	in union	catholic	once	urban	secondary +	richest	yes	no	no	no	3	1	2	yes	no	knows modern fp methods	husband wants more	yes
no unmet need	no unmet need	no unmet need	no unmet need	155	25-29	15	2	in union	non-pentecostal protestant	more than once	rural	primary	middle	no	yes	yes	no	4	2	2	yes	yes	knows modern fp methods	husband wants more	no
no unmet need	no unmet need	no unmet need	no unmet need	155	20-24	20	3	in union	non-pentecostal protestant	once	rural	secondary +	middle	yes	no	yes	no	5	2	3	yes	no	knows modern fp methods	don't know	no
no unmet need	no unmet need	no unmet need	no unmet need	155	30-34	23	5	in union	non-pentecostal protestant	once	rural	secondary +	middle	no	yes	yes	no	6+	3	3	yes	no	knows modern fp methods	both want same	yes
no unmet need	no unmet need	no unmet need	no unmet need	155	15-19	17	0	in union	catholic	once	rural	secondary +	middle	no	no	no	no	4	2	2	no	no	knows modern fp methods	both want same	no
no unmet need	no unmet need	no unmet need	no unmet need	155	35-39	19	5	in union	pentecostal protestant	more than once	rural	secondary +	richer	yes	yes	yes	no	4	3	1	yes	yes	knows modern fp methods	don't know	yes
no unmet need	no unmet need	no unmet need	no unmet need	156	30-34	23	3	in union	pentecostal protestant	once	rural	secondary +	richer	yes	no	yes	no	4	2	2	no	yes	knows modern fp methods	both want same	yes
unmet need for limiting	unmet need	.d	unmet need	156	45-49	15	4	in union	non-pentecostal protestant	more than once	rural	secondary +	richer	yes	yes	yes	yes	6+	3	3	yes	no	knows modern fp methods	both want same	no
no unmet need	no unmet need	no unmet need	no unmet need	156	30-34	22	3	in union	pentecostal protestant	once	rural	secondary +	richer	yes	yes	yes	no	4	2	2	no	no	knows modern fp methods	husband wants fewer	no
no unmet need	no unmet need	no unmet need	no unmet need	156	25-29	21	2	in union	non-pentecostal protestant	once	rural	secondary +	richer	yes	yes	yes	no	3	0	0	yes	no	knows modern fp methods	both want same	yes
no unmet need	no unmet need	no unmet need	no unmet need	156	35-39	24	4	in union	pentecostal protestant	once	rural	secondary +	richest	yes	yes	yes	yes	3	0	0	yes	no	knows modern fp methods	both want same	yes
no unmet need	no unmet need	no unmet need	no unmet need	156	35-39	14	3	in union	pentecostal protestant	more than once	rural	secondary +	richer	no	yes	yes	no	2	1	1	yes	no	knows modern fp methods	husband wants more	yes
unmet need for spacing	unmet need	unmet need	.d	156	25-29	17	3	in union	pentecostal protestant	once	rural	secondary +	richest	no	no	yes	no	4	2	2	yes	no	knows modern fp methods	husband wants fewer	yes
no unmet need	no unmet need	no unmet need	no unmet need	156	20-24	20	1	in union	pentecostal protestant	once	rural	primary	richer	yes	yes	yes	no	3	2	1	yes	no	knows modern fp methods	husband wants more	yes
no unmet need	no unmet need	no unmet need	no unmet need	156	30-34	29	1	in union	pentecostal protestant	once	rural	secondary +	richest	yes	yes	yes	yes	4	0	0	yes	no	knows modern fp methods	both want same	yes
no unmet need	no unmet need	no unmet need	no unmet need	157	25-29	25	0	in union	pentecostal protestant	once	rural	secondary +	middle	yes	yes	yes	no	3	1	2	yes	yes	knows modern fp methods	both want same	yes
unmet need for limiting	unmet need	.d	unmet need	157	35-39	18	6	in union	catholic	once	rural	no education	poorest	yes	no	no	no	4	0	0	yes	no	knows modern fp methods	husband wants fewer	yes
no unmet need	no unmet need	no unmet need	no unmet need	157	35-39	24	3	in union	non-pentecostal protestant	once	rural	secondary +	poorest	no	yes	yes	no	5	2	3	yes	no	knows modern fp methods	both want same	yes
no unmet need	no unmet need	no unmet need	no unmet need	157	35-39	25	6	in union	non-pentecostal protestant	once	rural	secondary +	poorer	yes	no	no	no	3	1	2	yes	no	knows modern fp methods	both want same	yes
no unmet need	no unmet need	no unmet need	no unmet need	157	25-29	23	1	in union	non-pentecostal protestant	once	rural	secondary +	poorer	yes	yes	no	no	5	0	0	yes	no	knows modern fp methods	both want same	yes
unmet need for limiting	unmet need	.d	unmet need	157	40-44	16	9	in union	non-pentecostal protestant	once	rural	no education	poorer	yes	yes	no	no	6+	4	4	yes	no	knows modern fp methods	husband wants fewer	yes
unmet need for limiting	unmet need	.d	unmet need	157	35-39	21	5	in union	non-pentecostal protestant	once	rural	primary	poorest	yes	yes	no	no	6+	3	4	yes	no	knows modern fp methods	husband wants more	yes
unmet need for limiting	unmet need	.d	unmet need	157	40-44	20	8	in union	catholic	once	rural	no education	poorer	yes	no	no	no	6+	3	3	yes	no	knows modern fp methods	husband wants more	yes
no unmet need	no unmet need	no unmet need	no unmet need	158	20-24	22	0	in union	catholic	once	urban	secondary +	richest	no	yes	yes	yes	3	2	1	no	no	knows modern fp methods	husband wants more	no
no unmet need	no unmet need	no unmet need	no unmet need	158	40-44	25	3	in union	catholic	once	urban	secondary +	richest	yes	yes	yes	no	2	1	1	yes	yes	knows modern fp methods	both want same	yes
unmet need for spacing	unmet need	unmet need	.d	158	35-39	33	1	in union	non-pentecostal protestant	once	urban	secondary +	richest	yes	yes	yes	yes	2	1	1	no	no	knows modern fp methods	both want same	yes
no unmet need	no unmet need	no unmet need	no unmet need	158	35-39	20	1	in union	non-pentecostal protestant	more than once	urban	secondary +	richest	yes	yes	yes	no	2	1	1	no	no	knows modern fp methods	both want same	yes
no unmet need	no unmet need	no unmet need	no unmet need	158	35-39	34	0	in union	pentecostal protestant	once	urban	secondary +	richest	yes	yes	yes	yes	2	1	1	no	no	knows modern fp methods	both want same	yes
unmet need for spacing	unmet need	unmet need	.d	159	35-39	30	2	in union	non-pentecostal protestant	once	urban	secondary +	richest	yes	yes	yes	no	4	2	2	yes	no	knows modern fp methods	both want same	yes
no unmet need	no unmet need	no unmet need	no unmet need	159	30-34	31	0	in union	non-pentecostal protestant	once	urban	secondary +	richest	yes	yes	yes	no	4	2	2	yes	no	knows modern fp methods	both want same	yes
unmet need for limiting	unmet need	.d	unmet need	159	35-39	25	6	in union	non-pentecostal protestant	once	urban	secondary +	richer	no	yes	yes	no	4	4	0	yes	no	knows modern fp methods	don't know	yes
no unmet need	no unmet need	no unmet need	no unmet need	159	40-44	18	5	in union	non-pentecostal protestant	more than once	urban	secondary +	richer	yes	yes	yes	no	6+	4	4	yes	no	knows modern fp methods	don't know	yes
unmet need for spacing	unmet need	unmet need	.d	159	20-24	23	2	in union	non-pentecostal protestant	once	urban	secondary +	richest	yes	yes	yes	no	3	2	1	yes	yes	knows modern fp methods	husband wants more	yes
no unmet need	no unmet need	no unmet need	no unmet need	160	25-29	26	2	in union	non-pentecostal protestant	once	urban	secondary +	richest	yes	yes	yes	no	4	2	2	yes	yes	knows modern fp methods	husband wants more	yes
no unmet need	no unmet need	no unmet need	no unmet need	160	45-49	28	4	in union	pentecostal protestant	once	urban	secondary +	richest	yes	yes	yes	no	4	2	2	no	no	knows modern fp methods	don't know	yes
no unmet need	no unmet need	no unmet need	no unmet need	160	35-39	22	3	in union	non-pentecostal protestant	once	urban	secondary +	richest	yes	no	no	no	5	3	2	no	no	knows modern fp methods	husband wants more	yes
no unmet need	no unmet need	no unmet need	no unmet need	161	35-39	16	2	in union	pentecostal protestant	once	rural	primary	poorest	yes	yes	no	no	5	3	2	yes	no	knows modern fp methods	both want same	yes
no unmet need	no unmet need	no unmet need	no unmet need	161	35-39	21	5	in union	pentecostal protestant	once	rural	primary	poorest	yes	no	no	no	3	1	2	yes	no	knows modern fp methods	both want same	no
no unmet need	no unmet need	no unmet need	no unmet need	161	40-44	14	5	in union	pentecostal protestant	once	rural	no education	poorest	yes	yes	yes	no	6+	4	3	no	no	knows modern fp methods	don't know	yes
no unmet need	no unmet need	no unmet need	no unmet need	161	25-29	18	1	in union	pentecostal protestant	once	rural	secondary +	poorest	yes	no	no	no	3	2	1	yes	no	knows modern fp methods	don't know	yes
unmet need for limiting	unmet need	.d	unmet need	161	35-39	16	4	in union	pentecostal protestant	once	rural	no education	poorest	yes	no	no	no	4	2	2	yes	no	knows modern fp methods	husband wants more	yes
no unmet need	no unmet need	no unmet need	no unmet need	161	20-24	15	2	in union	pentecostal protestant	more than once	rural	primary	poorest	yes	yes	no	no	5	0	0	yes	no	knows modern fp methods	both want same	yes
unmet need for limiting	unmet need	.d	unmet need	161	40-44	16	7	in union	pentecostal protestant	once	rural	primary	poorest	yes	no	no	no	4	2	2	yes	no	knows modern fp methods	both want same	no
no unmet need	no unmet need	no unmet need	no unmet need	161	35-39	17	4	in union	pentecostal protestant	once	rural	no education	poorest	yes	yes	no	no	2	1	1	yes	yes	knows modern fp methods	husband wants more	yes
no unmet need	no unmet need	no unmet need	no unmet need	161	15-19	17	0	in union	catholic	once	rural	secondary +	poorest	yes	yes	no	no	4	2	2	yes	no	knows modern fp methods	both want same	no
no unmet need	no unmet need	no unmet need	no unmet need	161	30-34	14	3	in union	pentecostal protestant	once	rural	secondary +	poorest	yes	yes	no	no	4	0	0	yes	yes	knows modern fp methods	both want same	yes
unmet need for limiting	unmet need	.d	unmet need	161	45-49	19	6	in union	pentecostal protestant	more than once	rural	no education	poorest	yes	no	no	no	5	2	2	yes	yes	knows modern fp methods	both want same	yes
no unmet need	no unmet need	no unmet need	no unmet need	161	30-34	14	4	in union	pentecostal protestant	once	rural	secondary +	poorest	yes	yes	no	no	4	2	2	no	no	knows modern fp methods	don't know	yes
unmet need for spacing	unmet need	unmet need	.d	161	30-34	16	3	in union	pentecostal protestant	more than once	rural	primary	poorest	yes	yes	no	no	4	0	0	yes	no	knows modern fp methods	don't know	yes
no unmet need	no unmet need	no unmet need	no unmet need	161	25-29	17	2	in union	pentecostal protestant	more than once	rural	no education	poorest	yes	no	no	no	4	2	2	yes	yes	knows modern fp methods	both want same	no
no unmet need	no unmet need	no unmet need	no unmet need	161	20-24	17	0	in union	pentecostal protestant	once	rural	secondary +	poorest	no	no	no	no	4	2	2	yes	no	knows modern fp methods	both want same	yes
unmet need for spacing	unmet need	unmet need	.d	161	25-29	19	2	in union	pentecostal protestant	once	rural	primary	poorest	yes	yes	no	no	4	1	3	yes	yes	knows modern fp methods	both want same	no
no unmet need	no unmet need	no unmet need	no unmet need	162	40-44	20	3	in union	pentecostal protestant	once	urban	secondary +	richer	yes	no	no	no	4	1	1	yes	no	knows modern fp methods	don't know	no
no unmet need	no unmet need	no unmet need	no unmet need	162	25-29	15	3	in union	pentecostal protestant	once	urban	secondary +	richer	yes	no	yes	no	0	0	0	yes	no	knows modern fp methods	don't know	no
no unmet need	no unmet need	no unmet need	no unmet need	162	30-34	19	2	in union	pentecostal protestant	once	urban	secondary +	richest	yes	yes	yes	no	3	2	1	yes	yes	knows modern fp methods	both want same	yes
no unmet need	no unmet need	no unmet need	no unmet need	162	20-24	14	2	in union	pentecostal protestant	once	urban	secondary +	richer	yes	no	yes	no	6+	1	2	yes	no	knows modern fp methods	don't know	yes
no unmet need	no unmet need	no unmet need	no unmet need	162	30-34	26	0	in union	islam	once	urban	secondary +	richest	yes	yes	yes	no	4	2	2	yes	no	knows modern fp methods	both want same	yes
unmet need for spacing	unmet need	unmet need	.d	162	20-24	20	2	in union	non-pentecostal protestant	once	urban	secondary +	richer	yes	yes	yes	no	3	2	1	yes	yes	knows modern fp methods	don't know	yes
unmet need for limiting	unmet need	.d	unmet need	162	45-49	14	4	in union	pentecostal protestant	more than once	urban	secondary +	richer	yes	yes	yes	no	4	2	2	yes	yes	knows modern fp methods	both want same	yes
no unmet need	no unmet need	no unmet need	no unmet need	162	25-29	19	2	in union	non-pentecostal protestant	once	urban	secondary +	richer	yes	no	no	no	4	2	2	yes	no	knows modern fp methods	both want same	yes
unmet need for limiting	unmet need	.d	unmet need	162	45-49	20	6	in union	pentecostal protestant	more than once	urban	primary	richer	yes	yes	yes	no	5	1	3	yes	no	knows modern fp methods	husband wants more	yes
unmet need for spacing	unmet need	unmet need	.d	162	30-34	16	5	in union	pentecostal protestant	once	urban	no education	richer	yes	no	no	no	5	3	2	yes	no	knows modern fp methods	both want same	yes
unmet need for spacing	unmet need	unmet need	.d	162	25-29	18	3	in union	pentecostal protestant	once	urban	secondary +	richer	yes	yes	yes	no	4	2	2	no	no	knows modern fp methods	both want same	no
unmet need for spacing	unmet need	unmet need	.d	162	30-34	18	6	in union	pentecostal protestant	once	urban	secondary +	richer	no	yes	yes	no	6+	3	4	yes	no	knows modern fp methods	don't know	yes
no unmet need	no unmet need	no unmet need	no unmet need	162	15-19	17	1	in union	pentecostal protestant	once	urban	secondary +	richer	no	no	no	no	4	1	3	yes	no	knows modern fp methods	both want same	no
no unmet need	no unmet need	no unmet need	no unmet need	163	25-29	24	1	in union	pentecostal protestant	once	urban	secondary +	richest	yes	yes	yes	no	5	2	3	yes	no	knows modern fp methods	both want same	no
no unmet need	no unmet need	no unmet need	no unmet need	163	25-29	22	1	in union	catholic	once	urban	no education	richer	no	no	no	no	4	2	2	yes	no	knows modern fp methods	husband wants more	yes
no unmet need	no unmet need	no unmet need	no unmet need	163	25-29	24	1	in union	pentecostal protestant	once	urban	secondary +	richer	yes	no	no	no	3	2	1	yes	no	knows modern fp methods	don't know	no
no unmet need	no unmet need	no unmet need	no unmet need	163	35-39	20	4	in union	catholic	once	urban	secondary +	middle	yes	yes	yes	no	5	2	3	yes	no	knows modern fp methods	both want same	yes
unmet need for spacing	unmet need	unmet need	.d	163	15-19	17	0	in union	islam	once	urban	secondary +	middle	no	no	no	no	3	2	1	no	no	knows modern fp methods	husband wants more	yes
no unmet need	no unmet need	no unmet need	no unmet need	163	20-24	16	2	in union	islam	more than once	urban	secondary +	middle	no	no	no	no	4	2	2	no	no	knows modern fp methods	both want same	no
no unmet need	no unmet need	no unmet need	no unmet need	163	30-34	15	4	in union	islam	once	urban	no education	middle	yes	no	no	no	3	1	2	no	no	knows modern fp methods	husband wants fewer	yes
no unmet need	no unmet need	no unmet need	no unmet need	163	40-44	20	4	in union	pentecostal protestant	more than once	urban	secondary +	poorest	yes	no	no	no	4	2	2	yes	no	knows modern fp methods	both want same	yes
unmet need for spacing	unmet need	unmet need	.d	163	20-24	18	2	in union	pentecostal protestant	once	urban	no education	middle	yes	no	no	no	4	2	2	no	no	knows modern fp methods	both want same	no
unmet need for spacing	unmet need	unmet need	.d	163	25-29	17	3	in union	catholic	once	urban	no education	poorer	no	no	no	no	4	3	1	yes	no	knows modern fp methods	husband wants more	yes
no unmet need	no unmet need	no unmet need	no unmet need	163	20-24	11	3	in union	islam	once	urban	secondary +	poorer	yes	no	no	no	4	3	1	yes	no	knows modern fp methods	both want same	yes
no unmet need	no unmet need	no unmet need	no unmet need	163	35-39	20	4	in union	pentecostal protestant	once	urban	secondary +	richer	yes	yes	yes	no	2	1	1	no	no	knows modern fp methods	husband wants more	no
no unmet need	no unmet need	no unmet need	no unmet need	164	30-34	17	3	in union	islam	once	urban	no education	middle	yes	yes	yes	no	6+	3	3	yes	no	knows modern fp methods	both want same	no
no unmet need	no unmet need	no unmet need	no unmet need	164	20-24	14	2	in union	islam	once	urban	no education	middle	no	no	no	no	6+	3	3	yes	no	knows modern fp methods	don't know	no
unmet need for spacing	unmet need	unmet need	.d	164	20-24	17	1	in union	islam	once	urban	primary	middle	yes	no	no	no	6+	3	3	yes	no	knows modern fp methods	husband wants more	no
no unmet need	no unmet need	no unmet need	no unmet need	164	25-29	24	1	in union	islam	once	urban	secondary +	richer	yes	yes	yes	no	6+	3	3	yes	no	knows modern fp methods	both want same	yes
no unmet need	no unmet need	no unmet need	no unmet need	164	30-34	28	3	in union	islam	once	urban	no education	middle	yes	no	no	no	6+	4	3	yes	no	knows modern fp methods	both want same	yes
no unmet need	no unmet need	no unmet need	no unmet need	164	40-44	15	4	in union	islam	once	urban	no education	middle	yes	no	yes	no	6+	0	0	yes	no	knows modern fp methods	both want same	no
no unmet need	no unmet need	no unmet need	no unmet need	164	35-39	18	5	in union	islam	once	urban	no education	poorer	no	no	no	no	5	0	0	yes	no	knows modern fp methods	husband wants more	yes
no unmet need	no unmet need	no unmet need	no unmet need	164	30-34	19	2	in union	islam	once	urban	secondary +	middle	yes	yes	yes	no	6+	4	2	yes	no	knows modern fp methods	husband wants more	yes
no unmet need	no unmet need	no unmet need	no unmet need	164	25-29	14	3	in union	islam	once	urban	no education	richer	yes	no	no	no	6+	6	4	yes	no	knows modern fp methods	both want same	yes
no unmet need	no unmet need	no unmet need	no unmet need	164	40-44	18	4	in union	islam	once	urban	no education	middle	no	yes	yes	no	6+	4	2	no	no	knows modern fp methods	husband wants more	yes
no unmet need	no unmet need	no unmet need	no unmet need	164	35-39	31	0	in union	islam	once	urban	no education	richest	yes	yes	yes	no	2	1	1	yes	no	knows modern fp methods	both want same	yes
no unmet need	no unmet need	no unmet need	no unmet need	164	40-44	24	6	in union	islam	once	urban	no education	richer	no	no	no	no	6+	0	0	yes	no	knows modern fp methods	husband wants more	yes
no unmet need	no unmet need	no unmet need	no unmet need	165	40-44	15	5	in union	no or trad religion	more than once	rural	primary	poorest	yes	no	no	no	2	1	1	yes	no	knows modern fp methods	don't know	no
unmet need for spacing	unmet need	unmet need	.d	165	40-44	22	6	in union	islam	once	rural	primary	poorest	yes	yes	no	no	6+	0	0	no	no	knows modern fp methods	don't know	no
no unmet need	no unmet need	no unmet need	no unmet need	165	20-24	20	0	in union	catholic	once	rural	primary	poorest	yes	no	no	no	6+	3	3	yes	no	knows modern fp methods	don't know	yes
no unmet need	no unmet need	no unmet need	no unmet need	165	20-24	15	2	in union	catholic	once	rural	no education	poorer	yes	yes	no	no	4	2	2	yes	no	knows modern fp methods	both want same	yes
unmet need for limiting	unmet need	.d	unmet need	165	40-44	24	7	in union	islam	once	rural	no education	poorer	yes	yes	no	no	5	3	2	no	yes	knows modern fp methods	both want same	yes
unmet need for limiting	unmet need	.d	unmet need	165	30-34	19	5	in union	islam	once	rural	primary	poorest	yes	yes	no	no	5	3	2	yes	no	knows modern fp methods	husband wants fewer	yes
unmet need for spacing	unmet need	unmet need	.d	165	30-34	20	2	in union	islam	once	rural	no education	poorest	yes	no	no	no	4	2	2	yes	no	knows modern fp methods	don't know	yes
no unmet need	no unmet need	no unmet need	no unmet need	165	20-24	17	2	in union	catholic	once	rural	primary	poorest	yes	no	no	no	6+	4	3	yes	yes	knows modern fp methods	don't know	yes
no unmet need	no unmet need	no unmet need	no unmet need	165	25-29	19	2	in union	pentecostal protestant	once	rural	primary	poorest	yes	yes	no	no	6+	4	2	no	no	knows modern fp methods	don't know	yes
unmet need for limiting	unmet need	.d	unmet need	165	35-39	15	7	in union	non-pentecostal protestant	more than once	rural	primary	poorest	yes	yes	no	no	5	3	2	no	no	knows modern fp methods	both want same	yes
no unmet need	no unmet need	no unmet need	no unmet need	165	25-29	16	4	in union	islam	once	rural	secondary +	poorest	yes	no	no	no	5	2	3	yes	no	knows modern fp methods	both want same	yes
unmet need for spacing	unmet need	unmet need	.d	165	30-34	19	4	in union	catholic	once	rural	secondary +	poorest	yes	no	no	no	4	2	2	no	no	knows modern fp methods	don't know	no
no unmet need	no unmet need	no unmet need	no unmet need	165	20-24	19	1	in union	catholic	once	rural	primary	poorer	yes	yes	no	no	4	2	2	yes	no	knows modern fp methods	both want same	yes
unmet need for limiting	unmet need	.d	unmet need	166	30-34	17	6	in union	non-pentecostal protestant	once	rural	primary	poorer	yes	yes	no	no	6+	3	3	no	no	knows modern fp methods	don't know	yes
unmet need for spacing	unmet need	unmet need	.d	166	20-24	15	2	in union	pentecostal protestant	more than once	rural	primary	poorest	no	yes	no	no	5	0	0	yes	yes	knows modern fp methods	both want same	yes
unmet need for limiting	unmet need	.d	unmet need	166	30-34	18	4	in union	pentecostal protestant	once	rural	primary	poorer	yes	yes	no	no	4	2	2	yes	no	knows modern fp methods	husband wants more	yes
no unmet need	no unmet need	no unmet need	no unmet need	166	35-39	21	5	in union	no or trad religion	once	rural	no education	poorest	yes	yes	no	no	4	2	2	no	no	knows modern fp methods	husband wants more	yes
no unmet need	no unmet need	no unmet need	no unmet need	166	35-39	19	4	in union	non-pentecostal protestant	once	rural	secondary +	poorest	yes	yes	no	no	4	2	2	no	no	knows modern fp methods	husband wants more	no
unmet need for spacing	unmet need	unmet need	.d	166	25-29	20	3	in union	non-pentecostal protestant	once	rural	secondary +	poorer	no	yes	no	no	4	2	2	no	no	knows modern fp methods	don't know	yes
unmet need for spacing	unmet need	unmet need	.d	166	35-39	20	4	in union	pentecostal protestant	once	rural	no education	poorest	yes	yes	no	no	5	2	3	no	no	knows modern fp methods	don't know	no
unmet need for limiting	unmet need	.d	unmet need	166	30-34	16	6	in union	pentecostal protestant	once	rural	no education	poorest	yes	yes	no	no	0	0	0	yes	no	knows modern fp methods	both want same	no
no unmet need	no unmet need	no unmet need	no unmet need	166	25-29	19	5	in union	non-pentecostal protestant	once	rural	secondary +	poorest	yes	yes	no	no	6+	0	0	no	no	knows modern fp methods	both want same	no
no unmet need	no unmet need	no unmet need	no unmet need	166	30-34	21	4	in union	non-pentecostal protestant	once	rural	secondary +	poorer	no	yes	no	no	5	3	2	no	no	knows modern fp methods	husband wants fewer	yes
no unmet need	no unmet need	no unmet need	no unmet need	166	20-24	20	3	in union	pentecostal protestant	once	rural	secondary +	poorer	yes	yes	no	no	4	2	2	yes	no	knows modern fp methods	both want same	yes
unmet need for limiting	unmet need	.d	unmet need	167	35-39	18	2	in union	pentecostal protestant	more than once	urban	secondary +	richest	yes	yes	yes	no	3	2	1	yes	no	knows modern fp methods	husband wants more	yes
unmet need for limiting	unmet need	.d	unmet need	167	35-39	29	5	in union	no or trad religion	once	urban	secondary +	richer	yes	no	yes	no	3	0	0	yes	no	knows modern fp methods	both want same	yes
unmet need for limiting	unmet need	.d	unmet need	167	35-39	26	4	in union	pentecostal protestant	once	urban	secondary +	middle	yes	yes	no	no	2	1	1	yes	no	knows modern fp methods	husband wants fewer	yes
no unmet need	no unmet need	no unmet need	no unmet need	167	30-34	22	1	in union	non-pentecostal protestant	once	urban	secondary +	richest	yes	no	no	no	3	0	0	yes	no	knows modern fp methods	both want same	yes
no unmet need	no unmet need	no unmet need	no unmet need	167	30-34	23	3	in union	non-pentecostal protestant	once	urban	secondary +	richest	yes	yes	yes	no	4	2	2	yes	no	knows modern fp methods	husband wants fewer	yes
no unmet need	no unmet need	no unmet need	no unmet need	167	30-34	21	2	in union	non-pentecostal protestant	once	urban	secondary +	richest	yes	yes	yes	yes	3	2	1	yes	no	knows modern fp methods	both want same	no
no unmet need	no unmet need	no unmet need	no unmet need	167	25-29	26	0	in union	non-pentecostal protestant	once	urban	secondary +	richest	yes	no	yes	no	4	0	0	yes	no	knows modern fp methods	both want same	no
no unmet need	no unmet need	no unmet need	no unmet need	167	35-39	31	3	in union	pentecostal protestant	once	urban	secondary +	richer	yes	yes	yes	no	4	2	2	yes	yes	knows modern fp methods	husband wants fewer	no
unmet need for limiting	unmet need	.d	unmet need	167	35-39	22	5	in union	no or trad religion	once	urban	secondary +	richer	yes	yes	yes	no	4	2	2	yes	no	knows modern fp methods	both want same	yes
unmet need for limiting	unmet need	.d	unmet need	167	35-39	27	3	in union	pentecostal protestant	once	urban	secondary +	richest	yes	yes	yes	yes	4	2	2	no	no	knows modern fp methods	husband wants fewer	yes
unmet need for limiting	unmet need	.d	unmet need	167	35-39	21	3	in union	islam	once	urban	secondary +	richest	yes	no	yes	no	3	0	0	no	no	knows modern fp methods	husband wants fewer	yes
unmet need for limiting	unmet need	.d	unmet need	167	35-39	23	5	in union	non-pentecostal protestant	once	urban	primary	middle	yes	yes	yes	no	4	2	2	yes	no	knows modern fp methods	both want same	yes
unmet need for spacing	unmet need	unmet need	.d	167	30-34	22	2	in union	pentecostal protestant	once	urban	no education	richer	yes	yes	yes	no	4	2	2	yes	no	knows modern fp methods	husband wants fewer	yes
no unmet need	no unmet need	no unmet need	no unmet need	168	25-29	25	1	in union	non-pentecostal protestant	once	urban	secondary +	richest	yes	yes	yes	no	0	0	0	yes	no	knows modern fp methods	don't know	yes
no unmet need	no unmet need	no unmet need	no unmet need	168	25-29	28	0	in union	non-pentecostal protestant	once	urban	secondary +	richest	yes	no	yes	no	2	1	1	no	no	knows modern fp methods	both want same	yes
no unmet need	no unmet need	no unmet need	no unmet need	168	25-29	27	1	in union	pentecostal protestant	once	urban	secondary +	richer	yes	yes	yes	no	3	1	1	yes	no	knows modern fp methods	husband wants fewer	yes
unmet need for spacing	unmet need	unmet need	.d	168	40-44	23	3	in union	pentecostal protestant	once	urban	secondary +	richest	yes	yes	yes	no	5	2	3	yes	no	knows modern fp methods	both want same	no
no unmet need	no unmet need	no unmet need	no unmet need	168	35-39	31	1	in union	pentecostal protestant	once	urban	secondary +	richest	yes	yes	yes	yes	3	1	2	yes	no	knows modern fp methods	both want same	yes
no unmet need	no unmet need	no unmet need	no unmet need	168	35-39	21	3	in union	pentecostal protestant	once	urban	secondary +	richest	yes	no	no	no	3	1	1	yes	no	knows modern fp methods	don't know	no
no unmet need	no unmet need	no unmet need	no unmet need	168	40-44	17	6	in union	pentecostal protestant	once	urban	secondary +	richest	yes	yes	yes	no	6+	2	4	no	no	knows modern fp methods	both want same	yes
no unmet need	no unmet need	no unmet need	no unmet need	168	25-29	26	1	in union	pentecostal protestant	once	urban	secondary +	richest	no	yes	yes	yes	3	2	1	yes	no	knows modern fp methods	both want same	yes
no unmet need	no unmet need	no unmet need	no unmet need	168	25-29	16	2	in union	pentecostal protestant	once	urban	primary	richer	yes	yes	yes	no	4	2	2	no	no	knows modern fp methods	both want same	no
unmet need for spacing	unmet need	unmet need	.d	169	30-34	23	4	in union	catholic	once	urban	no education	poorest	yes	yes	no	no	5	2	2	yes	no	knows modern fp methods	both want same	yes
no unmet need	no unmet need	no unmet need	no unmet need	169	25-29	18	1	in union	catholic	once	urban	secondary +	richer	yes	no	yes	yes	5	2	3	yes	no	knows modern fp methods	both want same	yes
unmet need for spacing	unmet need	unmet need	.d	169	20-24	19	0	in union	pentecostal protestant	once	urban	secondary +	middle	no	yes	yes	no	5	3	2	yes	no	knows modern fp methods	both want same	yes
no unmet need	no unmet need	no unmet need	no unmet need	169	40-44	19	4	in union	catholic	once	urban	no education	poorer	yes	yes	yes	no	3	0	0	yes	yes	knows modern fp methods	both want same	yes
no unmet need	no unmet need	no unmet need	no unmet need	169	15-19	18	0	in union	islam	once	urban	secondary +	richer	no	yes	yes	no	2	1	1	yes	no	knows modern fp methods	don't know	yes
no unmet need	no unmet need	no unmet need	no unmet need	169	40-44	16	5	in union	pentecostal protestant	more than once	urban	primary	poorest	yes	no	yes	no	2	1	1	yes	no	knows modern fp methods	husband wants more	no
unmet need for spacing	unmet need	unmet need	.d	169	20-24	16	1	in union	catholic	once	urban	secondary +	poorest	no	yes	no	no	3	1	2	yes	no	knows modern fp methods	don't know	no
no unmet need	no unmet need	no unmet need	no unmet need	169	25-29	17	3	in union	pentecostal protestant	once	urban	secondary +	richer	yes	yes	yes	no	4	2	2	yes	no	knows modern fp methods	both want same	yes
unmet need for spacing	unmet need	unmet need	.d	169	30-34	29	1	in union	non-pentecostal protestant	once	urban	secondary +	richest	yes	no	yes	no	3	1	2	no	no	knows modern fp methods	husband wants fewer	no
no unmet need	no unmet need	no unmet need	no unmet need	169	20-24	21	1	in union	islam	once	urban	secondary +	richer	no	yes	yes	no	4	2	2	no	no	knows modern fp methods	husband wants more	no
no unmet need	no unmet need	no unmet need	no unmet need	169	30-34	20	2	in union	catholic	once	urban	secondary +	poorest	yes	yes	yes	no	4	0	0	yes	no	knows modern fp methods	both want same	yes
no unmet need	no unmet need	no unmet need	no unmet need	169	35-39	19	2	in union	pentecostal protestant	more than once	urban	no education	poorer	yes	yes	yes	no	4	2	2	yes	no	knows modern fp methods	both want same	yes
no unmet need	no unmet need	no unmet need	no unmet need	169	25-29	18	2	in union	catholic	once	urban	secondary +	poorer	yes	yes	yes	no	4	2	2	yes	no	knows modern fp methods	both want same	yes
unmet need for spacing	unmet need	unmet need	.d	169	35-39	18	2	in union	non-pentecostal protestant	more than once	urban	no education	poorest	yes	yes	no	no	6+	2	2	yes	no	knows modern fp methods	don't know	yes
no unmet need	no unmet need	no unmet need	no unmet need	169	35-39	18	4	in union	non-pentecostal protestant	more than once	urban	no education	poorest	yes	no	no	no	6+	2	2	yes	no	knows modern fp methods	don't know	yes
no unmet need	no unmet need	no unmet need	no unmet need	169	35-39	15	6	in union	no or trad religion	once	urban	no education	poorest	yes	no	no	no	6+	2	2	yes	yes	knows modern fp methods	don't know	yes
no unmet need	no unmet need	no unmet need	no unmet need	170	35-39	23	2	in union	islam	once	rural	no education	poorest	yes	no	no	no	5	0	0	no	no	knows modern fp methods	don't know	no
no unmet need	no unmet need	no unmet need	no unmet need	170	30-34	25	1	in union	islam	once	rural	no education	poorest	yes	no	no	no	4	2	2	no	no	knows modern fp methods	both want same	yes
no unmet need	no unmet need	no unmet need	no unmet need	170	40-44	19	4	in union	islam	once	rural	secondary +	poorest	yes	yes	yes	no	6+	4	2	yes	no	knows modern fp methods	both want same	yes
no unmet need	no unmet need	no unmet need	no unmet need	170	20-24	20	1	in union	islam	once	rural	secondary +	poorer	yes	no	no	no	3	1	2	yes	no	knows modern fp methods	husband wants more	yes
unmet need for spacing	unmet need	unmet need	.d	170	40-44	18	6	in union	islam	more than once	rural	no education	poorest	yes	no	no	no	6+	5	5	no	no	knows modern fp methods	husband wants more	yes
unmet need for spacing	unmet need	unmet need	.d	170	25-29	15	3	in union	islam	once	rural	primary	poorer	yes	no	no	no	3	0	0	no	no	knows modern fp methods	don't know	yes
unmet need for spacing	unmet need	unmet need	.d	170	25-29	18	3	in union	islam	once	rural	no education	poorest	yes	yes	no	no	5	2	3	yes	no	knows modern fp methods	don't know	no
no unmet need	no unmet need	no unmet need	no unmet need	170	35-39	18	5	in union	islam	once	rural	no education	poorer	yes	no	no	no	6+	3	3	no	no	knows modern fp methods	husband wants more	yes
unmet need for spacing	unmet need	unmet need	.d	170	30-34	24	2	in union	islam	once	rural	primary	poorest	yes	no	no	no	5	2	3	yes	no	knows modern fp methods	both want same	yes
no unmet need	no unmet need	no unmet need	no unmet need	170	40-44	20	6	in union	islam	once	rural	no education	poorest	yes	no	no	no	6+	5	4	yes	no	knows modern fp methods	husband wants more	yes
no unmet need	no unmet need	no unmet need	no unmet need	170	30-34	19	3	in union	islam	once	rural	no education	poorest	no	no	no	no	5	0	0	yes	no	knows modern fp methods	husband wants more	yes
unmet need for spacing	unmet need	unmet need	.d	170	35-39	20	4	in union	islam	more than once	rural	no education	poorest	yes	no	no	no	5	0	0	yes	no	knows modern fp methods	don't know	yes
no unmet need	no unmet need	no unmet need	no unmet need	170	35-39	21	4	in union	islam	once	rural	secondary +	poorest	yes	no	no	no	5	3	2	yes	no	knows modern fp methods	both want same	yes
no unmet need	no unmet need	no unmet need	no unmet need	170	35-39	24	3	in union	islam	once	rural	secondary +	poorest	yes	no	no	no	5	3	2	yes	no	knows modern fp methods	both want same	yes
unmet need for spacing	unmet need	unmet need	.d	170	25-29	21	1	in union	islam	more than once	rural	no education	poorest	no	no	no	no	5	2	3	yes	no	knows modern fp methods	don't know	yes
no unmet need	no unmet need	no unmet need	no unmet need	170	30-34	20	2	in union	islam	once	rural	no education	poorest	no	no	no	no	6+	0	0	yes	no	knows modern fp methods	husband wants more	yes
no unmet need	no unmet need	no unmet need	no unmet need	171	20-24	19	0	in union	islam	once	rural	no education	middle	no	no	no	no	6+	5	5	no	no	doesn't know modern fp methods	both want same	yes
no unmet need	no unmet need	no unmet need	no unmet need	171	30-34	21	2	in union	catholic	once	rural	primary	poorer	yes	no	no	no	4	2	2	yes	yes	knows modern fp methods	husband wants fewer	no
unmet need for limiting	unmet need	.d	unmet need	171	45-49	20	2	in union	pentecostal protestant	more than once	rural	secondary +	middle	yes	yes	no	no	4	2	2	yes	no	knows modern fp methods	don't know	yes
no unmet need	no unmet need	no unmet need	no unmet need	171	20-24	20	1	in union	pentecostal protestant	once	rural	secondary +	richer	yes	yes	yes	no	3	2	1	no	no	knows modern fp methods	don't know	no
unmet need for limiting	unmet need	.d	unmet need	171	40-44	21	5	in union	pentecostal protestant	once	rural	primary	poorest	yes	no	no	no	6+	2	8	no	no	knows modern fp methods	husband wants more	no
unmet need for spacing	unmet need	unmet need	.d	171	15-19	14	2	in union	islam	once	rural	no education	poorer	no	no	no	no	5	2	3	yes	no	knows modern fp methods	husband wants more	no
no unmet need	no unmet need	no unmet need	no unmet need	171	35-39	14	4	in union	pentecostal protestant	once	rural	secondary +	poorer	yes	yes	yes	no	2	1	1	yes	no	knows modern fp methods	husband wants more	yes
no unmet need	no unmet need	no unmet need	no unmet need	171	40-44	15	6	in union	non-pentecostal protestant	once	rural	no education	poorest	yes	yes	no	no	6+	3	3	no	no	knows modern fp methods	husband wants more	no
no unmet need	no unmet need	no unmet need	no unmet need	171	25-29	18	2	in union	islam	once	rural	no education	poorest	no	no	no	no	6+	3	3	no	no	knows modern fp methods	both want same	yes
no unmet need	no unmet need	no unmet need	no unmet need	171	35-39	24	2	in union	catholic	once	rural	secondary +	poorer	yes	yes	no	no	4	2	2	yes	no	knows modern fp methods	both want same	yes
unmet need for limiting	unmet need	.d	unmet need	171	35-39	20	5	in union	islam	more than once	rural	no education	poorer	yes	yes	no	no	6+	4	2	no	no	knows modern fp methods	don't know	yes
no unmet need	no unmet need	no unmet need	no unmet need	171	35-39	18	5	in union	non-pentecostal protestant	once	rural	primary	poorer	yes	yes	no	no	5	3	2	no	no	knows modern fp methods	husband wants fewer	yes
no unmet need	no unmet need	no unmet need	no unmet need	171	30-34	13	5	in union	islam	once	rural	no education	poorer	yes	yes	no	no	6+	3	3	yes	no	knows modern fp methods	husband wants more	no
unmet need for spacing	unmet need	unmet need	.d	172	15-19	17	1	in union	no or trad religion	once	urban	secondary +	richer	yes	no	no	no	3	1	2	yes	no	knows modern fp methods	don't know	yes
unmet need for spacing	unmet need	unmet need	.d	172	40-44	20	1	in union	non-pentecostal protestant	more than once	urban	secondary +	richest	yes	no	no	no	3	2	1	yes	no	knows modern fp methods	don't know	yes
unmet need for spacing	unmet need	unmet need	.d	172	40-44	28	1	in union	pentecostal protestant	once	urban	secondary +	richest	no	yes	yes	no	2	1	1	no	no	knows modern fp methods	both want same	no
no unmet need	no unmet need	no unmet need	no unmet need	172	25-29	25	1	in union	pentecostal protestant	once	urban	secondary +	richest	yes	yes	yes	no	2	1	1	yes	no	knows modern fp methods	both want same	yes
unmet need for spacing	unmet need	unmet need	.d	172	25-29	20	1	in union	pentecostal protestant	more than once	urban	secondary +	middle	yes	yes	yes	no	3	2	1	no	no	knows modern fp methods	don't know	yes
no unmet need	no unmet need	no unmet need	no unmet need	172	30-34	23	2	in union	non-pentecostal protestant	once	urban	secondary +	richer	yes	yes	yes	no	3	1	2	yes	no	knows modern fp methods	don't know	yes
unmet need for limiting	unmet need	.d	unmet need	172	35-39	20	8	in union	non-pentecostal protestant	once	urban	secondary +	middle	no	yes	yes	no	6+	0	0	yes	no	knows modern fp methods	husband wants fewer	yes
unmet need for limiting	unmet need	.d	unmet need	172	40-44	34	3	in union	no or trad religion	more than once	urban	secondary +	richer	no	yes	yes	no	1	0	1	yes	no	knows modern fp methods	husband wants more	no
unmet need for limiting	unmet need	.d	unmet need	173	35-39	18	4	in union	no or trad religion	once	rural	no education	poorer	yes	yes	yes	no	4	2	2	yes	yes	knows modern fp methods	don't know	yes
unmet need for limiting	unmet need	.d	unmet need	173	35-39	31	3	in union	non-pentecostal protestant	once	rural	secondary +	middle	yes	yes	no	no	2	1	1	yes	no	knows modern fp methods	husband wants more	yes
unmet need for spacing	unmet need	unmet need	.d	173	25-29	15	2	in union	no or trad religion	more than once	rural	no education	poorer	yes	yes	yes	no	4	2	2	yes	yes	knows modern fp methods	husband wants more	yes
unmet need for spacing	unmet need	unmet need	.d	173	25-29	21	2	in union	no or trad religion	once	rural	secondary +	middle	yes	yes	yes	no	2	0	0	no	yes	knows modern fp methods	don't know	yes
no unmet need	no unmet need	no unmet need	no unmet need	173	25-29	17	2	in union	no or trad religion	more than once	rural	secondary +	poorer	yes	no	no	no	4	2	2	yes	no	knows modern fp methods	don't know	yes
unmet need for spacing	unmet need	unmet need	.d	173	35-39	23	3	in union	no or trad religion	once	rural	no education	middle	yes	yes	no	no	4	2	2	yes	no	knows modern fp methods	both want same	yes
no unmet need	no unmet need	no unmet need	no unmet need	173	35-39	25	4	in union	non-pentecostal protestant	once	rural	secondary +	poorer	yes	yes	yes	no	6+	3	3	yes	no	knows modern fp methods	husband wants fewer	yes
no unmet need	no unmet need	no unmet need	no unmet need	173	40-44	25	4	in union	no or trad religion	once	rural	no education	poorer	yes	yes	no	no	5	0	0	no	no	knows modern fp methods	husband wants more	yes
no unmet need	no unmet need	no unmet need	no unmet need	174	30-34	23	2	in union	pentecostal protestant	once	urban	secondary +	richest	yes	yes	yes	yes	3	0	0	yes	no	knows modern fp methods	both want same	yes
no unmet need	no unmet need	no unmet need	no unmet need	174	30-34	25	2	in union	non-pentecostal protestant	once	urban	secondary +	richest	yes	no	no	no	4	3	1	yes	no	knows modern fp methods	husband wants fewer	yes
no unmet need	no unmet need	no unmet need	no unmet need	174	25-29	22	1	in union	pentecostal protestant	once	urban	secondary +	richer	no	yes	yes	no	4	2	2	no	no	knows modern fp methods	both want same	yes
unmet need for spacing	unmet need	unmet need	.d	174	25-29	24	1	in union	pentecostal protestant	once	urban	secondary +	richest	no	no	no	no	4	2	2	yes	no	knows modern fp methods	both want same	yes
no unmet need	no unmet need	no unmet need	no unmet need	174	25-29	27	1	in union	pentecostal protestant	once	urban	secondary +	richest	yes	no	yes	yes	2	1	1	yes	no	knows modern fp methods	both want same	yes
unmet need for limiting	unmet need	.d	unmet need	174	35-39	15	2	in union	non-pentecostal protestant	once	urban	secondary +	richest	yes	no	yes	no	2	0	0	yes	no	knows modern fp methods	both want same	yes
unmet need for limiting	unmet need	.d	unmet need	174	45-49	14	6	in union	pentecostal protestant	more than once	urban	secondary +	richest	yes	yes	yes	no	3	1	1	no	no	knows modern fp methods	don't know	no
no unmet need	no unmet need	no unmet need	no unmet need	174	20-24	14	0	in union	islam	once	urban	secondary +	richest	no	yes	yes	no	4	2	2	no	no	knows modern fp methods	both want same	no
no unmet need	no unmet need	no unmet need	no unmet need	174	25-29	23	0	in union	non-pentecostal protestant	once	urban	secondary +	richest	yes	yes	yes	no	3	0	0	no	no	knows modern fp methods	both want same	yes
no unmet need	no unmet need	no unmet need	no unmet need	174	30-34	24	5	in union	non-pentecostal protestant	once	urban	secondary +	richer	no	no	no	no	3	0	3	no	no	knows modern fp methods	husband wants more	no
no unmet need	no unmet need	no unmet need	no unmet need	174	25-29	22	2	in union	pentecostal protestant	once	urban	secondary +	richest	no	yes	yes	no	3	2	1	no	no	knows modern fp methods	both want same	yes
unmet need for spacing	unmet need	unmet need	.d	175	25-29	25	1	in union	catholic	once	rural	secondary +	middle	yes	no	no	no	3	1	2	yes	no	knows modern fp methods	both want same	yes
unmet need for limiting	unmet need	.d	unmet need	175	40-44	18	4	in union	non-pentecostal protestant	once	rural	secondary +	poorest	yes	no	no	no	5	0	0	yes	no	knows modern fp methods	both want same	yes
no unmet need	no unmet need	no unmet need	no unmet need	175	20-24	13	2	in union	pentecostal protestant	once	rural	secondary +	middle	yes	yes	yes	no	4	2	2	yes	yes	knows modern fp methods	both want same	yes
no unmet need	no unmet need	no unmet need	no unmet need	175	30-34	30	4	in union	non-pentecostal protestant	once	rural	secondary +	poorer	yes	no	no	no	3	2	1	yes	no	knows modern fp methods	both want same	yes
no unmet need	no unmet need	no unmet need	no unmet need	175	30-34	28	2	in union	non-pentecostal protestant	once	rural	secondary +	richer	yes	yes	no	no	3	1	2	yes	no	knows modern fp methods	both want same	yes
no unmet need	no unmet need	no unmet need	no unmet need	175	20-24	17	1	in union	non-pentecostal protestant	once	rural	secondary +	middle	no	yes	yes	no	4	2	2	no	no	knows modern fp methods	both want same	no
unmet need for limiting	unmet need	.d	unmet need	175	40-44	15	7	in union	non-pentecostal protestant	more than once	rural	secondary +	middle	yes	yes	no	no	4	2	2	yes	no	knows modern fp methods	both want same	no
no unmet need	no unmet need	no unmet need	no unmet need	176	35-39	13	3	in union	pentecostal protestant	once	urban	no education	richer	yes	yes	yes	no	3	0	0	no	no	knows modern fp methods	both want same	yes
no unmet need	no unmet need	no unmet need	no unmet need	176	25-29	21	3	in union	pentecostal protestant	once	urban	secondary +	richest	yes	yes	yes	no	3	1	1	yes	no	knows modern fp methods	husband wants more	yes
unmet need for spacing	unmet need	unmet need	.d	176	20-24	23	1	in union	catholic	once	urban	secondary +	richer	no	yes	yes	no	4	2	2	no	no	knows modern fp methods	both want same	yes
unmet need for limiting	unmet need	.d	unmet need	176	35-39	19	3	in union	pentecostal protestant	once	urban	secondary +	richer	yes	yes	yes	no	3	2	1	no	no	knows modern fp methods	both want same	yes
unmet need for limiting	unmet need	.d	unmet need	177	35-39	17	7	in union	no or trad religion	once	urban	no education	poorest	yes	no	no	no	6+	4	4	no	no	doesn't know modern fp methods	husband wants more	yes
no unmet need	no unmet need	no unmet need	no unmet need	177	30-34	21	3	in union	no or trad religion	once	urban	no education	poorest	yes	no	no	no	6+	3	3	yes	yes	knows modern fp methods	husband wants more	yes
no unmet need	no unmet need	no unmet need	no unmet need	177	25-29	19	2	in union	no or trad religion	once	urban	no education	middle	yes	no	no	no	5	3	2	yes	no	doesn't know modern fp methods	husband wants more	yes
no unmet need	no unmet need	no unmet need	no unmet need	177	25-29	23	2	in union	no or trad religion	once	urban	no education	poorest	yes	yes	no	no	6+	4	6	yes	no	knows modern fp methods	both want same	yes
unmet need for spacing	unmet need	unmet need	.d	177	20-24	14	1	in union	no or trad religion	once	urban	no education	poorest	yes	yes	yes	no	5	3	2	yes	no	knows modern fp methods	both want same	yes
no unmet need	no unmet need	no unmet need	no unmet need	177	40-44	21	7	in union	no or trad religion	once	urban	no education	poorest	yes	yes	yes	no	6+	4	5	no	no	knows modern fp methods	both want same	no
no unmet need	no unmet need	no unmet need	no unmet need	177	25-29	15	2	in union	no or trad religion	more than once	urban	secondary +	poorest	yes	no	no	no	5	3	2	yes	no	knows modern fp methods	don't know	yes
no unmet need	no unmet need	no unmet need	no unmet need	177	25-29	18	3	in union	no or trad religion	once	urban	no education	poorer	yes	no	no	no	6+	4	3	yes	no	knows modern fp methods	husband wants more	yes
unmet need for spacing	unmet need	unmet need	.d	177	20-24	20	2	in union	no or trad religion	once	urban	no education	poorer	yes	no	no	no	6+	4	4	yes	no	knows modern fp methods	both want same	yes
no unmet need	no unmet need	no unmet need	no unmet need	177	30-34	18	4	in union	pentecostal protestant	once	urban	no education	poorest	yes	no	no	no	6+	4	3	no	no	knows modern fp methods	husband wants more	no
unmet need for limiting	unmet need	.d	unmet need	177	45-49	26	7	in union	no or trad religion	once	urban	no education	poorer	yes	no	no	no	5	3	2	no	no	knows modern fp methods	husband wants more	no
unmet need for spacing	unmet need	unmet need	.d	177	30-34	21	5	in union	pentecostal protestant	more than once	urban	primary	poorest	no	no	no	no	6+	5	5	no	no	knows modern fp methods	husband wants fewer	yes
no unmet need	no unmet need	no unmet need	no unmet need	177	30-34	19	4	in union	pentecostal protestant	once	urban	primary	poorest	yes	yes	yes	no	6+	2	4	yes	no	knows modern fp methods	both want same	yes
no unmet need	no unmet need	no unmet need	no unmet need	177	35-39	18	5	in union	non-pentecostal protestant	more than once	urban	primary	poorest	yes	yes	yes	no	6+	3	3	yes	yes	knows modern fp methods	don't know	yes
unmet need for limiting	unmet need	.d	unmet need	177	45-49	17	8	in union	no or trad religion	more than once	urban	no education	poorest	yes	yes	yes	no	6+	5	5	no	no	knows modern fp methods	both want same	no
no unmet need	no unmet need	no unmet need	no unmet need	178	40-44	18	5	in union	catholic	once	urban	secondary +	richer	yes	no	no	no	5	0	0	no	no	knows modern fp methods	both want same	yes
no unmet need	no unmet need	no unmet need	no unmet need	178	30-34	19	2	in union	pentecostal protestant	once	urban	secondary +	richer	no	yes	yes	no	4	0	0	no	no	knows modern fp methods	both want same	yes
no unmet need	no unmet need	no unmet need	no unmet need	178	25-29	17	2	in union	non-pentecostal protestant	once	urban	secondary +	richer	yes	yes	yes	no	5	3	2	yes	no	knows modern fp methods	both want same	yes
unmet need for limiting	unmet need	.d	unmet need	178	30-34	16	6	in union	pentecostal protestant	once	urban	secondary +	richer	yes	yes	yes	no	6+	3	3	yes	no	knows modern fp methods	husband wants fewer	yes
no unmet need	no unmet need	no unmet need	no unmet need	178	35-39	30	2	in union	catholic	once	urban	secondary +	richer	yes	no	no	no	1	0	1	no	no	knows modern fp methods	husband wants fewer	yes
unmet need for spacing	unmet need	unmet need	.d	178	30-34	28	2	in union	non-pentecostal protestant	once	urban	secondary +	richer	yes	no	yes	no	2	0	0	yes	no	knows modern fp methods	husband wants more	no
no unmet need	no unmet need	no unmet need	no unmet need	178	35-39	34	1	in union	pentecostal protestant	once	urban	secondary +	richer	yes	no	yes	yes	4	2	2	yes	no	knows modern fp methods	husband wants fewer	yes
no unmet need	no unmet need	no unmet need	no unmet need	178	25-29	18	2	in union	non-pentecostal protestant	once	urban	secondary +	richer	yes	no	yes	no	4	2	2	yes	no	knows modern fp methods	husband wants fewer	yes
unmet need for limiting	unmet need	.d	unmet need	179	45-49	24	4	in union	pentecostal protestant	once	rural	no education	poorer	yes	no	no	no	4	2	2	yes	yes	knows modern fp methods	husband wants more	yes
no unmet need	no unmet need	no unmet need	no unmet need	179	40-44	21	6	in union	pentecostal protestant	once	rural	no education	middle	yes	no	no	no	6+	4	2	yes	no	knows modern fp methods	husband wants more	no
unmet need for limiting	unmet need	.d	unmet need	179	30-34	15	7	in union	pentecostal protestant	more than once	rural	no education	poorest	yes	no	no	no	6+	2	4	yes	no	knows modern fp methods	husband wants more	yes
no unmet need	no unmet need	no unmet need	no unmet need	179	20-24	16	2	in union	pentecostal protestant	once	rural	secondary +	middle	no	no	no	no	3	1	2	yes	no	knows modern fp methods	husband wants more	yes
no unmet need	no unmet need	no unmet need	no unmet need	179	35-39	20	3	in union	pentecostal protestant	more than once	rural	secondary +	middle	yes	no	no	no	4	2	2	no	no	knows modern fp methods	don't know	no
no unmet need	no unmet need	no unmet need	no unmet need	179	40-44	25	4	in union	pentecostal protestant	more than once	rural	primary	middle	yes	no	no	no	6+	3	3	yes	yes	knows modern fp methods	both want same	yes
unmet need for spacing	unmet need	unmet need	.d	179	25-29	18	3	in union	non-pentecostal protestant	once	rural	secondary +	poorest	yes	no	no	no	4	2	2	yes	no	knows modern fp methods	both want same	yes
no unmet need	no unmet need	no unmet need	no unmet need	180	30-34	17	4	in union	non-pentecostal protestant	once	rural	secondary +	middle	no	yes	no	no	2	1	1	yes	no	knows modern fp methods	husband wants more	yes
no unmet need	no unmet need	no unmet need	no unmet need	180	20-24	16	1	in union	non-pentecostal protestant	once	rural	secondary +	poorer	yes	yes	no	no	3	1	2	yes	no	knows modern fp methods	both want same	yes
no unmet need	no unmet need	no unmet need	no unmet need	180	25-29	16	3	in union	pentecostal protestant	more than once	rural	no education	poorest	yes	no	no	no	6+	3	3	yes	no	knows modern fp methods	both want same	yes
unmet need for limiting	unmet need	.d	unmet need	180	40-44	32	5	in union	catholic	once	rural	secondary +	poorer	yes	yes	no	no	3	2	1	yes	no	knows modern fp methods	husband wants more	yes
unmet need for limiting	unmet need	.d	unmet need	180	25-29	28	4	in union	no or trad religion	once	rural	secondary +	poorest	yes	no	no	no	5	2	3	no	no	knows modern fp methods	both want same	no
no unmet need	no unmet need	no unmet need	no unmet need	180	20-24	21	0	in union	non-pentecostal protestant	once	rural	primary	poorer	yes	no	no	no	6+	3	3	no	no	knows modern fp methods	both want same	yes
no unmet need	no unmet need	no unmet need	no unmet need	180	20-24	10	2	in union	pentecostal protestant	more than once	rural	secondary +	middle	yes	yes	no	no	3	1	2	no	no	knows modern fp methods	husband wants more	no
unmet need for limiting	unmet need	.d	unmet need	180	25-29	15	3	in union	non-pentecostal protestant	once	rural	secondary +	middle	yes	yes	no	no	3	2	1	yes	no	knows modern fp methods	both want same	yes
unmet need for spacing	unmet need	unmet need	.d	180	20-24	21	1	in union	non-pentecostal protestant	once	rural	secondary +	middle	yes	no	no	no	4	2	2	yes	no	knows modern fp methods	husband wants fewer	yes
no unmet need	no unmet need	no unmet need	no unmet need	181	25-29	25	0	in union	pentecostal protestant	once	urban	secondary +	richest	yes	no	no	no	4	0	0	no	no	knows modern fp methods	both want same	no
no unmet need	no unmet need	no unmet need	no unmet need	181	30-34	20	5	in union	pentecostal protestant	once	urban	secondary +	richest	no	yes	yes	no	5	3	2	yes	no	knows modern fp methods	both want same	no
no unmet need	no unmet need	no unmet need	no unmet need	181	35-39	26	3	in union	pentecostal protestant	once	urban	secondary +	richest	yes	yes	yes	yes	4	2	2	yes	no	knows modern fp methods	both want same	yes
no unmet need	no unmet need	no unmet need	no unmet need	181	30-34	19	2	in union	pentecostal protestant	once	urban	secondary +	richest	yes	no	yes	no	4	2	2	no	no	knows modern fp methods	both want same	no
no unmet need	no unmet need	no unmet need	no unmet need	181	30-34	27	2	in union	pentecostal protestant	once	urban	secondary +	richest	yes	yes	yes	no	3	0	3	yes	no	knows modern fp methods	both want same	yes
unmet need for spacing	unmet need	unmet need	.d	181	30-34	28	1	in union	pentecostal protestant	once	urban	secondary +	middle	no	yes	yes	no	3	2	1	yes	no	knows modern fp methods	both want same	yes
no unmet need	no unmet need	no unmet need	no unmet need	181	35-39	25	1	in union	pentecostal protestant	once	urban	secondary +	richest	yes	yes	yes	no	3	2	1	yes	no	knows modern fp methods	both want same	yes
unmet need for limiting	unmet need	.d	unmet need	182	35-39	19	7	in union	pentecostal protestant	once	rural	no education	poorest	yes	no	no	no	6+	4	2	yes	no	knows modern fp methods	both want same	yes
no unmet need	no unmet need	no unmet need	no unmet need	182	30-34	16	4	in union	pentecostal protestant	once	rural	no education	poorest	yes	no	no	no	4	2	2	no	no	knows modern fp methods	don't know	yes
no unmet need	no unmet need	no unmet need	no unmet need	182	30-34	17	5	in union	non-pentecostal protestant	once	rural	secondary +	poorer	yes	yes	no	no	6+	0	0	yes	no	knows modern fp methods	don't know	no
no unmet need	no unmet need	no unmet need	no unmet need	182	20-24	20	0	in union	pentecostal protestant	once	rural	secondary +	poorer	yes	no	no	no	1	0	1	yes	no	knows modern fp methods	husband wants more	no
unmet need for limiting	unmet need	.d	unmet need	182	45-49	21	4	in union	pentecostal protestant	once	rural	secondary +	poorest	yes	no	no	no	4	2	2	yes	no	knows modern fp methods	both want same	no
no unmet need	no unmet need	no unmet need	no unmet need	182	25-29	14	4	in union	islam	once	rural	primary	poorest	yes	no	no	no	2	1	1	no	no	knows modern fp methods	don't know	yes
no unmet need	no unmet need	no unmet need	no unmet need	182	20-24	14	3	in union	pentecostal protestant	more than once	rural	no education	poorest	yes	no	no	no	6+	5	5	no	no	knows modern fp methods	husband wants more	yes
no unmet need	no unmet need	no unmet need	no unmet need	182	20-24	15	3	in union	pentecostal protestant	once	rural	secondary +	poorer	yes	no	no	no	1	0	1	yes	no	knows modern fp methods	husband wants more	yes
unmet need for spacing	unmet need	unmet need	.d	182	35-39	26	5	in union	pentecostal protestant	more than once	rural	secondary +	poorer	yes	yes	yes	no	1	1	0	yes	no	knows modern fp methods	husband wants more	no
unmet need for spacing	unmet need	unmet need	.d	182	20-24	19	1	in union	catholic	once	rural	no education	poorest	yes	no	no	no	3	2	1	no	no	knows modern fp methods	both want same	yes
no unmet need	no unmet need	no unmet need	no unmet need	182	20-24	15	2	in union	catholic	once	rural	no education	poorest	yes	no	no	no	3	1	1	yes	no	knows modern fp methods	both want same	yes
unmet need for spacing	unmet need	unmet need	.d	182	15-19	18	0	in union	pentecostal protestant	once	rural	secondary +	poorest	no	yes	no	no	3	1	2	yes	no	knows modern fp methods	husband wants more	yes
no unmet need	no unmet need	no unmet need	no unmet need	182	30-34	16	5	in union	pentecostal protestant	once	rural	secondary +	poorest	yes	no	no	no	6+	3	3	yes	no	knows modern fp methods	both want same	yes
no unmet need	no unmet need	no unmet need	no unmet need	183	20-24	19	0	in union	islam	once	urban	no education	middle	yes	yes	yes	no	6+	4	4	yes	no	knows modern fp methods	husband wants more	yes
no unmet need	no unmet need	no unmet need	no unmet need	183	45-49	17	5	in union	islam	more than once	urban	secondary +	richer	yes	yes	yes	no	6+	3	4	yes	no	knows modern fp methods	husband wants more	yes
no unmet need	no unmet need	no unmet need	no unmet need	183	35-39	21	3	in union	pentecostal protestant	more than once	urban	secondary +	richest	yes	yes	yes	no	4	0	0	yes	yes	knows modern fp methods	both want same	yes
no unmet need	no unmet need	no unmet need	no unmet need	183	25-29	17	2	in union	islam	once	urban	secondary +	middle	yes	yes	yes	no	4	0	0	yes	yes	knows modern fp methods	both want same	yes
no unmet need	no unmet need	no unmet need	no unmet need	183	30-34	15	2	in union	pentecostal protestant	once	urban	primary	middle	yes	yes	yes	no	4	2	2	no	no	knows modern fp methods	husband wants more	yes
no unmet need	no unmet need	no unmet need	no unmet need	183	25-29	20	1	in union	pentecostal protestant	once	urban	secondary +	richer	yes	yes	yes	yes	4	2	2	yes	no	knows modern fp methods	husband wants fewer	yes
no unmet need	no unmet need	no unmet need	no unmet need	183	30-34	22	2	in union	catholic	once	urban	secondary +	richer	yes	yes	yes	no	4	2	2	yes	no	knows modern fp methods	both want same	yes
no unmet need	no unmet need	no unmet need	no unmet need	183	20-24	23	1	in union	pentecostal protestant	once	urban	secondary +	middle	yes	yes	yes	yes	2	0	0	yes	yes	knows modern fp methods	both want same	yes
no unmet need	no unmet need	no unmet need	no unmet need	183	30-34	28	2	in union	catholic	once	urban	primary	richest	yes	yes	no	no	3	1	2	yes	no	knows modern fp methods	husband wants more	yes
no unmet need	no unmet need	no unmet need	no unmet need	183	30-34	20	3	in union	pentecostal protestant	once	urban	secondary +	poorer	no	yes	yes	no	4	2	2	yes	yes	knows modern fp methods	both want same	yes
no unmet need	no unmet need	no unmet need	no unmet need	183	40-44	17	6	in union	islam	once	urban	no education	poorest	yes	yes	yes	no	4	2	2	yes	no	knows modern fp methods	husband wants more	yes
unmet need for spacing	unmet need	unmet need	.d	183	15-19	17	1	in union	islam	once	urban	primary	poorest	no	yes	yes	no	4	2	2	yes	no	knows modern fp methods	both want same	yes
no unmet need	no unmet need	no unmet need	no unmet need	183	25-29	25	1	in union	catholic	once	urban	secondary +	richest	yes	yes	yes	no	3	0	0	yes	yes	knows modern fp methods	husband wants fewer	yes
no unmet need	no unmet need	no unmet need	no unmet need	183	20-24	22	1	in union	pentecostal protestant	once	urban	secondary +	poorest	yes	yes	yes	no	3	0	0	yes	yes	knows modern fp methods	both want same	yes
unmet need for spacing	unmet need	unmet need	.d	183	25-29	18	1	in union	catholic	once	urban	secondary +	richer	no	no	yes	no	3	1	2	yes	no	knows modern fp methods	both want same	yes
no unmet need	no unmet need	no unmet need	no unmet need	183	20-24	16	2	in union	islam	once	urban	secondary +	middle	no	yes	yes	no	5	2	3	yes	no	knows modern fp methods	both want same	yes
unmet need for limiting	unmet need	.d	unmet need	183	40-44	19	5	in union	catholic	once	urban	primary	poorer	yes	yes	yes	no	4	2	2	yes	yes	knows modern fp methods	both want same	yes
unmet need for limiting	unmet need	.d	unmet need	183	35-39	31	2	in union	pentecostal protestant	once	urban	secondary +	middle	yes	yes	yes	yes	2	0	0	yes	yes	knows modern fp methods	husband wants more	yes
no unmet need	no unmet need	no unmet need	no unmet need	183	25-29	19	1	in union	catholic	once	urban	secondary +	middle	yes	yes	no	yes	4	2	2	yes	no	knows modern fp methods	both want same	yes
no unmet need	no unmet need	no unmet need	no unmet need	184	35-39	14	3	in union	pentecostal protestant	more than once	urban	primary	richer	yes	yes	yes	no	4	1	3	yes	no	knows modern fp methods	both want same	yes
unmet need for limiting	unmet need	.d	unmet need	184	30-34	23	2	in union	pentecostal protestant	once	urban	secondary +	richest	yes	no	yes	no	2	1	1	no	no	knows modern fp methods	husband wants more	no
unmet need for limiting	unmet need	.d	unmet need	184	45-49	14	5	in union	no or trad religion	more than once	urban	primary	richer	yes	yes	yes	no	6+	3	3	yes	no	knows modern fp methods	husband wants more	yes
no unmet need	no unmet need	no unmet need	no unmet need	184	45-49	24	2	in union	non-pentecostal protestant	once	urban	secondary +	richest	yes	yes	yes	no	4	2	2	no	no	knows modern fp methods	don't know	yes
no unmet need	no unmet need	no unmet need	no unmet need	184	20-24	22	0	in union	non-pentecostal protestant	once	urban	secondary +	richest	yes	no	no	no	2	0	0	no	no	knows modern fp methods	both want same	yes
unmet need for limiting	unmet need	.d	unmet need	184	45-49	15	7	in union	pentecostal protestant	once	urban	secondary +	richest	no	yes	yes	no	6+	5	5	yes	no	knows modern fp methods	don't know	no
unmet need for spacing	unmet need	unmet need	.d	185	20-24	17	1	in union	pentecostal protestant	once	rural	secondary +	middle	no	yes	yes	no	3	2	1	yes	yes	knows modern fp methods	husband wants more	no
no unmet need	no unmet need	no unmet need	no unmet need	185	35-39	17	6	in union	no or trad religion	once	rural	no education	poorest	no	no	no	no	5	2	3	yes	yes	knows modern fp methods	husband wants more	no
unmet need for limiting	unmet need	.d	unmet need	185	35-39	16	5	in union	no or trad religion	once	rural	no education	poorer	yes	yes	no	no	5	2	0	yes	yes	knows modern fp methods	don't know	yes
no unmet need	no unmet need	no unmet need	no unmet need	185	35-39	25	3	in union	catholic	once	rural	primary	poorer	yes	yes	yes	no	4	0	0	yes	yes	knows modern fp methods	husband wants more	yes
unmet need for spacing	unmet need	unmet need	.d	185	25-29	10	3	in union	catholic	once	rural	no education	poorest	yes	no	no	no	4	2	2	yes	yes	knows modern fp methods	both want same	no
unmet need for limiting	unmet need	.d	unmet need	185	45-49	18	6	in union	no or trad religion	once	rural	no education	poorest	yes	yes	yes	no	5	3	2	no	no	knows modern fp methods	both want same	no
unmet need for spacing	unmet need	unmet need	.d	185	30-34	15	4	in union	pentecostal protestant	once	rural	no education	poorest	yes	yes	no	no	6+	5	5	no	yes	knows modern fp methods	both want same	no
no unmet need	no unmet need	no unmet need	no unmet need	185	40-44	14	5	in union	pentecostal protestant	once	rural	no education	poorest	yes	no	no	no	6+	5	5	yes	no	knows modern fp methods	both want same	yes
unmet need for spacing	unmet need	unmet need	.d	185	25-29	14	3	in union	pentecostal protestant	once	rural	no education	poorest	yes	yes	no	no	4	2	2	no	yes	knows modern fp methods	both want same	yes
no unmet need	no unmet need	no unmet need	no unmet need	186	20-24	19	1	in union	pentecostal protestant	once	urban	secondary +	poorest	yes	yes	yes	no	4	2	2	yes	no	knows modern fp methods	both want same	yes
unmet need for spacing	unmet need	unmet need	.d	186	25-29	21	2	in union	pentecostal protestant	once	urban	secondary +	richer	no	no	no	no	3	2	1	yes	no	knows modern fp methods	both want same	yes
no unmet need	no unmet need	no unmet need	no unmet need	186	30-34	27	1	in union	pentecostal protestant	once	urban	secondary +	poorer	yes	no	no	no	6+	3	3	yes	no	knows modern fp methods	both want same	yes
unmet need for limiting	unmet need	.d	unmet need	186	35-39	30	4	in union	pentecostal protestant	more than once	urban	secondary +	poorer	yes	yes	yes	no	6+	3	3	yes	no	knows modern fp methods	husband wants more	yes
unmet need for spacing	unmet need	unmet need	.d	186	35-39	24	3	in union	non-pentecostal protestant	once	urban	secondary +	richer	yes	yes	yes	no	3	1	2	yes	yes	knows modern fp methods	husband wants fewer	yes
unmet need for spacing	unmet need	unmet need	.d	186	35-39	28	3	in union	non-pentecostal protestant	once	urban	secondary +	richer	no	no	no	no	3	2	1	yes	no	knows modern fp methods	both want same	yes
no unmet need	no unmet need	no unmet need	no unmet need	187	25-29	25	1	in union	islam	once	urban	secondary +	middle	yes	no	yes	no	4	2	2	yes	no	knows modern fp methods	don't know	yes
no unmet need	no unmet need	no unmet need	no unmet need	187	25-29	24	2	in union	pentecostal protestant	once	urban	secondary +	poorer	yes	yes	yes	no	5	2	3	yes	no	knows modern fp methods	both want same	yes
no unmet need	no unmet need	no unmet need	no unmet need	187	35-39	28	2	in union	pentecostal protestant	once	urban	secondary +	richer	yes	yes	yes	yes	4	2	2	yes	yes	knows modern fp methods	husband wants fewer	yes
no unmet need	no unmet need	no unmet need	no unmet need	187	45-49	22	2	in union	catholic	once	urban	secondary +	middle	yes	yes	no	no	4	0	0	yes	no	knows modern fp methods	both want same	yes
no unmet need	no unmet need	no unmet need	no unmet need	187	35-39	17	3	in union	pentecostal protestant	more than once	urban	primary	middle	yes	no	no	no	2	1	1	yes	no	knows modern fp methods	husband wants more	yes
no unmet need	no unmet need	no unmet need	no unmet need	187	25-29	25	1	in union	pentecostal protestant	once	urban	secondary +	richer	yes	yes	yes	no	5	0	0	yes	no	knows modern fp methods	both want same	yes
no unmet need	no unmet need	no unmet need	no unmet need	187	35-39	34	0	in union	islam	once	urban	secondary +	richest	yes	yes	yes	yes	3	1	1	yes	no	knows modern fp methods	both want same	yes
unmet need for limiting	unmet need	.d	unmet need	187	35-39	15	4	in union	pentecostal protestant	once	urban	secondary +	poorest	yes	yes	yes	no	4	2	2	yes	no	knows modern fp methods	don't know	yes
no unmet need	no unmet need	no unmet need	no unmet need	187	20-24	24	0	in union	islam	once	urban	secondary +	poorer	no	yes	yes	no	4	0	0	yes	yes	knows modern fp methods	both want same	yes
no unmet need	no unmet need	no unmet need	no unmet need	187	30-34	23	2	in union	pentecostal protestant	once	urban	secondary +	poorer	yes	yes	no	no	4	2	2	yes	yes	knows modern fp methods	both want same	yes
no unmet need	no unmet need	no unmet need	no unmet need	188	35-39	21	6	in union	islam	once	urban	no education	richer	yes	no	no	no	6+	0	0	no	no	knows modern fp methods	don't know	no
unmet need for spacing	unmet need	unmet need	.d	188	35-39	18	3	in union	pentecostal protestant	once	urban	secondary +	richer	no	yes	yes	no	4	2	2	no	no	knows modern fp methods	both want same	no
no unmet need	no unmet need	no unmet need	no unmet need	188	45-49	18	5	in union	islam	once	urban	no education	richer	yes	no	no	no	6+	0	0	no	no	knows modern fp methods	husband wants more	no
unmet need for spacing	unmet need	unmet need	.d	188	35-39	25	3	in union	non-pentecostal protestant	once	urban	secondary +	richest	yes	yes	yes	no	5	3	2	yes	no	knows modern fp methods	husband wants fewer	yes
no unmet need	no unmet need	no unmet need	no unmet need	188	30-34	28	1	in union	pentecostal protestant	once	urban	secondary +	richest	no	yes	yes	no	2	1	1	yes	no	knows modern fp methods	both want same	no
unmet need for spacing	unmet need	unmet need	.d	188	30-34	23	2	in union	non-pentecostal protestant	once	urban	secondary +	richest	yes	no	yes	no	3	1	2	yes	no	knows modern fp methods	husband wants fewer	no
unmet need for limiting	unmet need	.d	unmet need	188	40-44	21	6	in union	islam	more than once	urban	no education	middle	yes	yes	yes	no	4	2	2	no	no	knows modern fp methods	both want same	yes
unmet need for spacing	unmet need	unmet need	.d	188	25-29	23	2	in union	pentecostal protestant	once	urban	secondary +	richer	no	yes	yes	no	4	2	2	yes	no	knows modern fp methods	both want same	yes
no unmet need	no unmet need	no unmet need	no unmet need	189	35-39	25	4	in union	non-pentecostal protestant	once	urban	secondary +	middle	yes	yes	yes	no	5	2	3	yes	no	knows modern fp methods	husband wants fewer	yes
unmet need for spacing	unmet need	unmet need	.d	189	30-34	14	5	in union	non-pentecostal protestant	more than once	urban	no education	middle	no	yes	yes	yes	3	0	0	yes	no	knows modern fp methods	don't know	yes
no unmet need	no unmet need	no unmet need	no unmet need	189	35-39	20	4	in union	no or trad religion	more than once	urban	no education	middle	yes	no	no	no	6+	4	6	yes	no	knows modern fp methods	husband wants fewer	no
no unmet need	no unmet need	no unmet need	no unmet need	189	45-49	20	2	in union	no or trad religion	more than once	urban	secondary +	middle	yes	yes	no	no	4	0	0	yes	no	knows modern fp methods	both want same	no
unmet need for spacing	unmet need	unmet need	.d	189	20-24	18	3	in union	no or trad religion	once	urban	no education	poorer	yes	no	no	no	5	2	3	yes	no	knows modern fp methods	don't know	yes
no unmet need	no unmet need	no unmet need	no unmet need	189	20-24	17	1	in union	non-pentecostal protestant	once	urban	secondary +	richer	yes	yes	yes	no	3	1	2	yes	yes	knows modern fp methods	both want same	no
no unmet need	no unmet need	no unmet need	no unmet need	189	25-29	19	2	in union	pentecostal protestant	once	urban	secondary +	richer	no	yes	yes	no	4	2	2	yes	no	knows modern fp methods	both want same	no
no unmet need	no unmet need	no unmet need	no unmet need	189	15-19	18	2	in union	non-pentecostal protestant	once	urban	primary	middle	no	no	no	no	3	1	2	yes	yes	knows modern fp methods	husband wants more	no
no unmet need	no unmet need	no unmet need	no unmet need	189	40-44	20	5	in union	pentecostal protestant	more than once	urban	primary	richer	yes	yes	yes	no	5	3	2	yes	yes	knows modern fp methods	both want same	yes
no unmet need	no unmet need	no unmet need	no unmet need	190	40-44	20	2	in union	pentecostal protestant	more than once	urban	secondary +	richest	yes	yes	yes	no	4	2	2	yes	no	knows modern fp methods	both want same	yes
no unmet need	no unmet need	no unmet need	no unmet need	190	25-29	15	2	in union	islam	more than once	urban	secondary +	richer	yes	no	yes	no	3	0	0	yes	no	knows modern fp methods	both want same	yes
no unmet need	no unmet need	no unmet need	no unmet need	190	30-34	24	2	in union	non-pentecostal protestant	once	urban	secondary +	richest	yes	yes	yes	yes	4	2	2	no	no	knows modern fp methods	both want same	yes
unmet need for spacing	unmet need	unmet need	.d	190	35-39	20	4	in union	islam	once	urban	secondary +	richest	yes	yes	yes	no	3	1	2	yes	no	knows modern fp methods	husband wants fewer	yes
unmet need for spacing	unmet need	unmet need	.d	190	30-34	18	2	in union	pentecostal protestant	more than once	urban	secondary +	richest	yes	no	no	no	5	2	3	yes	no	knows modern fp methods	husband wants fewer	yes
no unmet need	no unmet need	no unmet need	no unmet need	190	25-29	23	1	in union	non-pentecostal protestant	once	urban	secondary +	richest	no	yes	yes	no	4	2	2	yes	yes	knows modern fp methods	both want same	yes
no unmet need	no unmet need	no unmet need	no unmet need	190	20-24	11	1	in union	islam	once	urban	secondary +	richest	yes	yes	yes	no	2	1	1	yes	no	knows modern fp methods	both want same	yes
no unmet need	no unmet need	no unmet need	no unmet need	190	20-24	24	0	in union	pentecostal protestant	once	urban	secondary +	richest	yes	yes	yes	no	6+	2	2	yes	no	knows modern fp methods	both want same	yes
unmet need for spacing	unmet need	unmet need	.d	190	30-34	18	3	in union	catholic	once	urban	secondary +	richest	yes	no	yes	no	4	2	2	yes	yes	knows modern fp methods	both want same	yes
unmet need for spacing	unmet need	unmet need	.d	191	30-34	28	1	in union	pentecostal protestant	once	urban	secondary +	richest	yes	yes	yes	no	2	1	1	yes	no	knows modern fp methods	both want same	yes
unmet need for limiting	unmet need	.d	unmet need	191	40-44	22	2	in union	catholic	more than once	urban	secondary +	richest	yes	no	yes	no	4	2	2	yes	no	knows modern fp methods	husband wants more	yes
no unmet need	no unmet need	no unmet need	no unmet need	191	20-24	15	1	in union	pentecostal protestant	more than once	urban	no education	middle	yes	yes	yes	no	4	2	2	no	no	knows modern fp methods	both want same	yes
no unmet need	no unmet need	no unmet need	no unmet need	191	35-39	28	2	in union	pentecostal protestant	once	urban	secondary +	richer	yes	yes	yes	no	4	2	2	no	no	knows modern fp methods	both want same	yes
no unmet need	no unmet need	no unmet need	no unmet need	191	35-39	26	0	in union	non-pentecostal protestant	more than once	urban	secondary +	richer	yes	yes	no	no	4	2	2	no	no	knows modern fp methods	husband wants fewer	yes
no unmet need	no unmet need	no unmet need	no unmet need	191	25-29	19	3	in union	non-pentecostal protestant	once	urban	secondary +	poorer	yes	no	no	no	3	1	2	no	no	knows modern fp methods	both want same	yes
no unmet need	no unmet need	no unmet need	no unmet need	192	30-34	26	1	in union	pentecostal protestant	once	rural	primary	richer	no	yes	yes	no	2	0	0	no	no	knows modern fp methods	both want same	yes
unmet need for spacing	unmet need	unmet need	.d	192	20-24	19	0	in union	pentecostal protestant	once	rural	secondary +	richer	yes	no	yes	no	2	1	1	no	no	knows modern fp methods	don't know	no
unmet need for limiting	unmet need	.d	unmet need	192	35-39	19	3	in union	pentecostal protestant	once	rural	secondary +	richer	yes	yes	yes	yes	3	1	2	no	no	knows modern fp methods	both want same	yes
unmet need for spacing	unmet need	unmet need	.d	192	25-29	16	3	in union	islam	once	rural	no education	middle	yes	yes	yes	no	3	2	1	no	no	knows modern fp methods	both want same	yes
no unmet need	no unmet need	no unmet need	no unmet need	192	30-34	22	2	in union	pentecostal protestant	once	rural	secondary +	richer	yes	yes	yes	no	4	2	2	yes	no	knows modern fp methods	both want same	yes
unmet need for spacing	unmet need	unmet need	.d	192	30-34	16	5	in union	pentecostal protestant	once	rural	primary	middle	no	no	no	no	3	1	1	no	no	knows modern fp methods	both want same	no
unmet need for limiting	unmet need	.d	unmet need	192	40-44	12	4	in union	pentecostal protestant	more than once	rural	secondary +	middle	yes	yes	yes	no	5	3	2	no	no	knows modern fp methods	husband wants more	yes
unmet need for limiting	unmet need	.d	unmet need	192	40-44	20	6	in union	pentecostal protestant	more than once	rural	secondary +	richer	yes	yes	yes	no	4	0	0	yes	no	knows modern fp methods	both want same	yes
unmet need for limiting	unmet need	.d	unmet need	192	40-44	18	5	in union	pentecostal protestant	more than once	rural	secondary +	poorer	no	no	no	no	3	1	2	no	no	knows modern fp methods	don't know	yes
unmet need for spacing	unmet need	unmet need	.d	193	35-39	22	4	in union	islam	once	rural	no education	poorest	yes	yes	yes	no	6+	4	2	yes	no	knows modern fp methods	husband wants more	yes
no unmet need	no unmet need	no unmet need	no unmet need	193	40-44	19	6	in union	islam	once	rural	no education	poorer	yes	yes	yes	no	6+	5	3	yes	no	knows modern fp methods	husband wants more	yes
no unmet need	no unmet need	no unmet need	no unmet need	193	20-24	17	0	in union	islam	once	rural	no education	poorest	yes	no	no	no	6+	3	4	yes	no	knows modern fp methods	both want same	yes
no unmet need	no unmet need	no unmet need	no unmet need	193	35-39	17	6	in union	islam	once	rural	no education	poorest	yes	no	yes	no	6+	6	6	yes	no	knows modern fp methods	both want same	yes
unmet need for spacing	unmet need	unmet need	.d	193	20-24	12	3	in union	islam	more than once	rural	no education	poorest	yes	no	no	no	6+	4	5	no	no	knows modern fp methods	don't know	no
unmet need for spacing	unmet need	unmet need	.d	193	40-44	13	4	in union	islam	once	rural	no education	poorer	yes	no	no	no	6+	3	3	no	no	knows modern fp methods	both want same	no
no unmet need	no unmet need	no unmet need	no unmet need	193	30-34	15	2	in union	islam	more than once	rural	no education	poorer	yes	yes	yes	no	6+	3	3	yes	no	knows modern fp methods	both want same	no
unmet need for spacing	unmet need	unmet need	.d	193	30-34	22	2	in union	islam	once	rural	no education	poorest	no	yes	yes	no	6+	3	3	yes	no	knows modern fp methods	husband wants more	yes
unmet need for spacing	unmet need	unmet need	.d	193	35-39	17	5	in union	islam	once	rural	no education	poorest	yes	no	no	no	6+	4	4	yes	no	knows modern fp methods	don't know	yes
unmet need for spacing	unmet need	unmet need	.d	193	35-39	20	4	in union	islam	once	rural	no education	poorer	yes	yes	no	no	6+	3	4	yes	yes	knows modern fp methods	both want same	yes
no unmet need	no unmet need	no unmet need	no unmet need	193	40-44	15	5	in union	islam	once	rural	no education	poorer	no	yes	yes	no	6+	4	2	yes	no	knows modern fp methods	husband wants more	yes
no unmet need	no unmet need	no unmet need	no unmet need	193	35-39	17	1	in union	islam	more than once	rural	no education	poorer	yes	yes	yes	no	6+	4	2	no	no	knows modern fp methods	husband wants more	yes
no unmet need	no unmet need	no unmet need	no unmet need	193	30-34	16	3	in union	islam	once	rural	no education	poorer	yes	yes	no	no	6+	4	4	no	no	knows modern fp methods	husband wants more	yes
unmet need for spacing	unmet need	unmet need	.d	193	40-44	19	4	in union	islam	more than once	rural	no education	poorest	yes	no	no	no	6+	3	3	no	no	knows modern fp methods	both want same	yes
unmet need for limiting	unmet need	.d	unmet need	193	40-44	16	6	in union	islam	once	rural	no education	poorest	yes	yes	no	no	6+	4	4	yes	no	knows modern fp methods	don't know	no
no unmet need	no unmet need	no unmet need	no unmet need	193	35-39	16	6	in union	islam	once	rural	no education	poorest	yes	no	no	no	6+	4	4	yes	no	knows modern fp methods	don't know	yes
no unmet need	no unmet need	no unmet need	no unmet need	193	30-34	16	4	in union	islam	once	rural	no education	poorest	yes	yes	yes	no	6+	3	3	yes	no	knows modern fp methods	husband wants more	yes
no unmet need	no unmet need	no unmet need	no unmet need	193	35-39	13	5	in union	islam	once	rural	no education	poorest	yes	no	no	no	6+	4	4	yes	no	knows modern fp methods	husband wants more	no
no unmet need	no unmet need	no unmet need	no unmet need	193	40-44	13	6	in union	islam	once	rural	secondary +	poorer	yes	yes	yes	no	6+	0	0	no	no	knows modern fp methods	both want same	yes
unmet need for spacing	unmet need	unmet need	.d	193	35-39	17	6	in union	islam	once	rural	no education	poorest	yes	no	no	no	6+	0	0	no	no	knows modern fp methods	both want same	yes
no unmet need	no unmet need	no unmet need	no unmet need	194	15-19	14	0	in union	catholic	once	rural	no education	poorest	no	yes	no	no	5	3	2	yes	yes	knows modern fp methods	don't know	yes
unmet need for limiting	unmet need	.d	unmet need	194	35-39	18	6	in union	pentecostal protestant	once	rural	secondary +	poorest	yes	yes	no	no	6+	3	3	yes	yes	knows modern fp methods	don't know	yes
no unmet need	no unmet need	no unmet need	no unmet need	194	20-24	13	2	in union	islam	once	rural	primary	poorest	no	no	no	no	4	2	2	yes	no	knows modern fp methods	both want same	yes
no unmet need	no unmet need	no unmet need	no unmet need	194	40-44	20	2	in union	pentecostal protestant	once	rural	no education	poorest	yes	no	no	no	5	2	3	yes	yes	knows modern fp methods	husband wants fewer	yes
no unmet need	no unmet need	no unmet need	no unmet need	194	35-39	21	4	in union	pentecostal protestant	once	rural	primary	poorest	yes	yes	no	no	4	1	1	yes	yes	knows modern fp methods	don't know	yes
[truncated: 2,531 more rows]
