# Supplementary material for: Prevalence and determinants of unmet need for family planning among married women in Ghana-a multinomial logistic regression analysis of the GDHS, 2014
Source: Contracept Reprod Med. 2019 Jan 30;4:2. doi: 10.1186/s40834-018-0083-8 (PMC6352348; doi:10.1186/s40834-018-0083-8)
Supplement: Supplementary file 2 — Results log. (LOG 3 kb) [file 40834_2018_83_MOESM2_ESM.log]

---------------------------------------------------------------------------------------------------------------------------------------------------------------------------------
      name:  <unnamed>
       log:  C:\Users\Joe\Desktop\Jw\Papers developing\Joe-Articles-Drafts\13a DHS-further analysis of unmet need-Ghana\BMC-Public Health -2nd submission\results.log
  log type:  text
 opened on:  17 May 2016, 16:30:01

. /************************************************
>                                 Analysis
> ************************************************/ 
. 
. 
. /************************************************
>                                 Univariate analysis
> ************************************************/
. global x_list_cat1 age religion  n_of_unions residence education ses occupation fp_on_radio fp_on_tv  fp_on_newspaper  visited_facility fp_worker_visited_you know_fp_method de
> sire_for_children  nhis 

. global x_list_cat2 age religion  n_of_unions residence education ses occupation fp_on_radio fp_on_tv  fp_on_newspaper  visited_facility  know_fp_method desire_for_children  nh
> is 

. global x_list_con  age_first_cohabit n_living_children ideal_n_children  

. global xlist i.age i.religion  i.n_of_unions i.residence i.education i.ses i.occupation i.fp_on_radio i.fp_on_tv  i.fp_on_newspaper i.visited_facility i.fp_worker_visited_you 
> i.know_fp_method i.desire_for_children  i.nhis  age_first_cohabit n_living_children ideal_n_children  

. global y_list unmet_need_tu unmet_need_t unmet_need_s unmet_need_l

. global ylist unmet_need_t unmet_need_s unmet_need_l

. 
. tab1 unmet_need_tu unmet_need_t

-> tabulation of unmet_need_tu  

unmet need for limiting |      Freq.     Percent        Cum.
------------------------+-----------------------------------
          no unmet need |      2,935       64.83       64.83
 unmet need for spacing |        914       20.19       85.02
unmet need for limiting |        678       14.98      100.00
------------------------+-----------------------------------
                  Total |      4,527      100.00

-> tabulation of unmet_need_t  

   unmet need |
        total |
   uncombined |      Freq.     Percent        Cum.
--------------+-----------------------------------
no unmet need |      2,935       64.83       64.83
   unmet need |      1,592       35.17      100.00
--------------+-----------------------------------
        Total |      4,527      100.00

. 
. 
. /************************************************
> 
>                                 Explanatory variables
> 
> ************************************************/
. foreach var in $x_list_cat1 {
  2.                                 display "`var'"
  3.                                 *count  if  !missing(unmet_need_t) & !missing(`var') 
.                                 tab `var' if  !missing(unmet_need_t) & !missing(age_first_cohabit) & !missing(desire_for_children) & !missing(n_of_unions), matcell(`var'_t) ma
> trow(`var'_r)
  4.                                 putexcel B1=("`var'") C1=("Freq.") D1=(r(N)) using results, sheet(`var') modify
  5.                                 putexcel B2=matrix(`var'_r) C2=matrix(`var'_t)   using results, sheet(`var') modify
  6. }
age
age_first_cohabit not found
r(111);

end of do-file

r(111);

. exit, clear
